# Supplementary material for: Structural and Functional Profiling of Water-Extracted Polypeptides from Periplaneta americana: A Multifunctional Cosmetic Bioactive Agent with Antioxidative and Anti-Inflammatory Properties
Source: Molecules. 2025 Jul 9;30(14):2901. doi: 10.3390/molecules30142901 (PMC12299997; doi:10.3390/molecules30142901)
Supplement: Supplementary file 1 [file molecules-30-02901-s001.zip]

Archive with 3 entries (2 files):
- molecules-3736553-supplementary/
- molecules-3736553-supplementary/peptides1.xlsx
- molecules-3736553-supplementary/peptides2.xlsx
