# Supplementary material for: Structural and Functional Profiling of Water-Extracted Polypeptides from Periplaneta americana: A Multifunctional Cosmetic Bioactive Agent with Antioxidative and Anti-Inflammatory Properties
Source: Molecules. 2025 Jul 9;30(14):2901. doi: 10.3390/molecules30142901 (PMC12299997; doi:10.3390/molecules30142901)
Supplement: Supplementary file 1 [file molecules-30-02901-s001.zip › molecules-3736553-supplementary/peptides1.xlsx]

## Sheet: peptides 3-7
Sequence	N-term cleavage window	C-term cleavage window	Amino acid before	First amino acid	Second amino acid	Second last amino acid	Last amino acid	Amino acid after	A Count	R Count	N Count	D Count	C Count	Q Count	E Count	G Count	H Count	I Count	L Count	K Count	M Count	F Count	P Count	S Count	T Count	W Count	Y Count	V Count	U Count	O Count	Length	Missed cleavages	Mass	Proteins	Leading razor protein	Start position	End position	Unique (Groups)	Unique (Proteins)	Charges	PEP	Score	Identification type R4627-1	Experiment R4627-1	Intensity	Intensity R4627-1	id	Protein group IDs	Mod. peptide IDs
EATH	GDQTGRDILTGTTTSEATHAQGEETVEDAE	GRDILTGTTTSEATHAQGEETVEDAENTEH	S	E	A	T	H	A	1	0	0	0	0	0	1	0	1	0	0	0	0	0	0	0	1	0	0	0	0	0	4		456.197	A0A2J7QPN6;A0A2J7QPP7;A0A2J7QPN7	A0A2J7QPN6	1352	1355	no	no	1	0.15042	6.6306	By MS/MS	1	632450	632450	1	2	1
FWS	HVYPPVPEQLQLRIAFWSFPDNEEDIRLYS	PPVPEQLQLRIAFWSFPDNEEDIRLYSCLA	A	F	W	W	S	F	0	0	0	0	0	0	0	0	0	0	0	0	0	1	0	1	0	1	0	0	0	0	3		438.19	A0A6L2Q2X7	A0A6L2Q2X7	101	103	no	no	1	0.013424	7.337	By MS/MS	1	811280	811280	5	5	5
KKPK	DTVLEVKSELPWRRGKKPKEEERKPEEVTL	EVKSELPWRRGKKPKEEERKPEEVTLKPVR	G	K	K	P	K	E	0	0	0	0	0	0	0	0	0	0	0	3	0	0	1	0	0	0	0	0	0	0	4		499.348	A0A2J7PKC3;A0A2J7PKB3;A0A2J7PKA8;A0A2J7RTB5;A0A2J7R1P0;A0A2J7PFZ5;A0A067QNN7;A0A6L2Q2C5;A0A067QE43;A0A067QS35;A0A2J7RTC4;A0A6L2PL11;A0A2J7QAM8	A0A6L2PL11	4813	4816	no	no	1	0.15042	6.0458	By MS/MS	1	730740	730740	15	3;1	15
KKQM	DLMVELPPPPGKGKRKKQMNPASHQLSCLA	ELPPPPGKGKRKKQMNPASHQLSCLASATL	R	K	K	Q	M	N	0	0	0	0	0	1	0	0	0	0	0	2	1	0	0	0	0	0	0	0	0	0	4		533.3	A0A6L2Q2X7	A0A6L2Q2X7	858	861	no	no	1	2.2262E-06	6.0458	By MS/MS	1	6034700	5176600	16	5	16
KKT	MEKPETVQLKPTKTEKKTIPKEELEQVDLK	PETVQLKPTKTEKKTIPKEELEQVDLKPIT	E	K	K	K	T	I	0	0	0	0	0	0	0	0	0	0	0	2	0	0	0	0	1	0	0	0	0	0	3		375.248	A0A2J7PKC3;A0A2J7PKA9;A0A2J7Q5X1;C5J049;A0A6L2PEC3;A0A067QPK4;A0A067R5R0;A0A2J7PK63;A0A2J7RFU3;A0A2J7QLW8;A0A067QHS2;A0A2J7RS71;A0A2J7RS66;A0A2J7RRA9;A0A067RCL8;A0A6L2PS89;Q6X2S6;A0A6L2PJ08;A0A6L2PER5;A0A067QZV8;A0A6L2PU30;A0A2J7RS72;A0A2J7R2W5;A0A067R9B7;A0A2J7PQ25;A0A2J7RM35;A0A067QY77;A0A067R298;A0A2J7RNS6;A0A2J7PQY9;A0A2J7R1P0;A0A067RBF0;A0A2J7PGW2;A0A2J7Q9S9;A0A067RLB4;A0A6L2PJ53;A0A2J7QPB4;…	A0A6L2PL11	4345	4347	no	no	1	1.3477E-08	7.337	By MS/MS	1	7924400000	4695900000	18	3;1	18
LLPL	IIPPGCKFGREDMEKLLPLEMRSDSHQLVN	GCKFGREDMEKLLPLEMRSDSHQLVNAMDA	K	L	L	P	L	E	0	0	0	0	0	0	0	0	0	0	3	0	0	0	1	0	0	0	0	0	0	0	4		454.316	A0A2J7QPN6;A0A2J7QPP7	A0A2J7QPN6	79	82	no	no	1	0.15042	16.665	By MS/MS	1	36911000	36911000	25	2	25
LVVA	APIIQQLQTQEGASELVVAELWKLTTANPD	QQLQTQEGASELVVAELWKLTTANPDVMSR	E	L	V	V	A	E	1	0	0	0	0	0	0	0	0	0	1	0	0	0	0	0	0	0	0	2	0	0	4		400.269	A0A6L2PL11;A0A2J7PRF8;A0A2J7PVH3;A0A2J7PUH6;A0A067RKW8;A0A067R8E9	A0A6L2PL11	9337	9340	no	no	1	0.15042	6.6306	By MS/MS	1	5623900	4626600	27	3	27
MKKP	PKEEEEVSEEVTLKKMKKPKKPVVEEVAEE	EEVSEEVTLKKMKKPKKPVVEEVAEEITIK	K	M	K	K	P	K	0	0	0	0	0	0	0	0	0	0	0	2	1	0	1	0	0	0	0	0	0	0	4		502.294	A0A6L2PL11;A0A2J7PEL1;A0A067QV31;A0A067QPX3;A0A6L2PQY9	A0A6L2PL11	12309	12312	no	no	1	1.6754E-05	5.0846	By MS/MS	1	10663000	8758000	29	3	29
PFD	HTALVTNSDVSITELPFDKPEPPLFLERFE	LVTNSDVSITELPFDKPEPPLFLERFEEER	L	P	F	F	D	K	0	0	0	1	0	0	0	0	0	0	0	0	0	1	1	0	0	0	0	0	0	0	3		377.159	A0A2J7QPN6;A0A2J7QPP7;A0A2J7Q1K5;A0A2J7QPS6;A0A6L2PL11;A0A067QUY2;A0A6L2PZ70;A0A2J7RK54;A0A2J7QN64;A0A6L2Q9I1	A0A6L2PL11	13096	13098	no	no	1	1.9378E-28	7.3167	By MS/MS	2	2043400	2043400	43	3;2	43
PLP	LHDPNLRIEFYHNGKPLPSASRFHITFDFG	PNLRIEFYHNGKPLPSASRFHITFDFGYVA	K	P	L	L	P	S	0	0	0	0	0	0	0	0	0	0	1	0	0	0	2	0	0	0	0	0	0	0	3		325.2	A0A2J7PKC3;A0A2J7PKB3;A0A6L2Q5F1;A0A6L2PKV6;A0A067RL79;A0A067RKP6;A0A067QWZ5;A0A067R0L9;A0A067R5M3;A0A6L2PDS9;A0A2J7PF05;A0A067RTJ8;A0A6L2PQE5;A0A067R3X6;A0A2J7R4X4;A0A2J7REJ4;A0A6L2Q302;A0A2J7PMP0;A0A067QHS2;A0A2J7RPM0;A0A2J7Q6R9;A0A2J7RFW6;A0A2J7Q9J4;A0A2J7PQ25;A0A2J7RTB5;A0A6L2PKE3;A0A2J7PQ62;A0A067QW22;A0A2J7PGW2;A0A2J7PPH0;A0A6L2PB87;A0A067RLB4;A0A2J7PVK9;A0A067QGN9;A0A067RD45;A0A067RJY0;A0A…	A0A6L2PL11	2185	2187	no	no	1	0.013424	8.2202	By matching	1	3335700	2439800	51	3;1;2;5;4	51
PNQP	KEASRFKGKRAYPSIPNQPSEAGAHFMFEL	RFKGKRAYPSIPNQPSEAGAHFMFELAKTV	I	P	N	Q	P	S	0	0	1	0	0	1	0	0	0	0	0	0	0	0	2	0	0	0	0	0	0	0	4		454.218	A0A6L2Q2X7	A0A6L2Q2X7	1158	1161	no	no	1	0.15042	6.0458	By MS/MS	1	9803900	9030800	54	5	54
QKTE	ESKFAKPDISGQEVAQKTEIIPETRTGEVV	AKPDISGQEVAQKTEIIPETRTGEVVVQFP	A	Q	K	T	E	I	0	0	0	0	0	1	1	0	0	0	0	1	0	0	0	0	1	0	0	0	0	0	4		504.254	A0A6L2PL11;A0A2J7RN90;A0A2J7QDE1;A0A2J7QDF2	A0A6L2PL11	6844	6847	no	no	1	0.15042	6.0458	By MS/MS	1	612680	612680	68	3	68
QMR	EVAKVQDQVSDPHIGQMRMKFWEETVDKIY	KVQDQVSDPHIGQMRMKFWEETVDKIYVDH	G	Q	M	M	R	M	0	1	0	0	0	1	0	0	0	0	0	0	1	0	0	0	0	0	0	0	0	0	3		433.211	A0A067QYX8	A0A067QYX8	90	92	no	no	1	0.013424	7.337	By MS/MS	1	64518	64518	70	0	70
RDQL	SRQALESPQNKKRPLRDQLGLREKMLLDIP	LESPQNKKRPLRDQLGLREKMLLDIPIQKT	L	R	D	Q	L	G	0	1	0	1	0	1	0	0	0	0	1	0	0	0	0	0	0	0	0	0	0	0	4		530.281	A0A2J7PKC3;A0A2J7PKB3;A0A2J7Q9E2;A0A2J7PKJ6;A0A6L2PR13;A0A2J7QR80;R4UP25;A0A2J7R755;A0A2J7R7K5	A0A2J7PKC3	256	259	no	no	1	0.15042	6.0458	By MS/MS	1	6434000	6434000	75	1	75
RELL	LWRLAALNPGLSPEERELLHGQFRDWHLKI	AALNPGLSPEERELLHGQFRDWHLKIVEKV	E	R	E	L	L	H	0	1	0	0	0	0	1	0	0	0	2	0	0	0	0	0	0	0	0	0	0	0	4		529.322	A0A6L2Q2X7	A0A6L2Q2X7	431	434	no	no	1	1.1612E-21	14.185	By MS/MS	1	153720000	143980000	81	5	81
RETL	ALKLKRTPVQRKELQRETLEDIQLKPTKRD	KRTPVQRKELQRETLEDIQLKPTKRDKKEL	Q	R	E	T	L	E	0	1	0	0	0	0	1	0	0	0	1	0	0	0	0	0	1	0	0	0	0	0	4		517.286	A0A6L2PL11;A0A2J7QI43;A0A2J7QGM2	A0A6L2PL11	4500	4503	no	no	1	8.6218E-07	6.6306	By MS/MS	1	10171000	9811900	82	3	82
REVE	VEEDFKVDTFEYRLLREVEFRESLTRRYVG	FKVDTFEYRLLREVEFRESLTRRYVGEIDA	L	R	E	V	E	F	0	1	0	0	0	0	2	0	0	0	0	0	0	0	0	0	0	0	0	1	0	0	4		531.265	A0A6L2PL11	A0A6L2PL11	171	174	no	no	1	8.6218E-07	6.6306	By MS/MS	1	4234000	4053300	83	3	83
RKGV	SFKPGTRNADVTFEERKGVVITEVVEAEEK	GTRNADVTFEERKGVVITEVVEAEEKEDKY	E	R	K	G	V	V	0	1	0	0	0	0	0	1	0	0	0	1	0	0	0	0	0	0	0	1	0	0	4		458.297	A0A6L2PL11;A0A067R235;A0A2J7RN01	A0A6L2PL11	7849	7852	no	no	1	0.15042	6.0458	By MS/MS	1	7509300	5791900	93	3	93
RKP	SELPWRRGKKPKEEERKPEEVTLKPVRKEI	PWRRGKKPKEEERKPEEVTLKPVRKEIPKQ	E	R	K	K	P	E	0	1	0	0	0	0	0	0	0	0	0	1	0	0	1	0	0	0	0	0	0	0	3		399.259	A0A2J7PKC3;A0A2J7PKA8;A0A067RKP6;A0A6L2PBG7;A0A2J7PKE4;A0A067QPF4;A0A067QTQ6;A0A067R8I9;A0A067QTQ2;A0A2J7Q9E2;A0A067R535;A0A2J7RG75;A0A2J7RPA2;A0A2J7QEU0;A0A2J7RRZ0;A0A2J7QR80;A0A2J7QCN7;A0A2J7PKN1;A0A067REC8;A0A2J7PFZ5;A0A2J7RDQ5;A0A6L2PAT3;A0A2J7RLD7;A0A067QXQ7;A0A2J7RP87;A0A2J7PSV5;A0A067QW30;A0A6L2Q2C5;A0A067QE43;A0A067QS35;A0A2J7Q569;A0A6L2PL11;A0A2J7PFV6;A0A067RFC5;A0A2J7QZA7;A0A6L2Q4J2;A0A…	A0A6L2PL11	4820	4822	no	no	1	0.013424	8.2202	By matching	1	50945000	35683000	97	3;1	97
RPCLAL	NKGWSMSCLRPSPPLRPCLALGRDDNHRKS	SCLRPSPPLRPCLALGRDDNHRKSGRSTKK	L	R	P	A	L	G	1	1	0	0	1	0	0	0	0	0	2	0	0	0	1	0	0	0	0	0	0	0	6		671.379	A0A6L2Q1F7	A0A6L2Q1F7	464	469	no	no	1	2.524E-50	59.89	By MS/MS	1	224730000	221580000	108	4	108
RQRGDL	NVSEAEHPLLCEGTRRQRGDLAIALLVHYK	HPLLCEGTRRQRGDLAIALLVHYKDDPGKV	R	R	Q	D	L	A	0	2	0	1	0	1	0	1	0	0	1	0	0	0	0	0	0	0	0	0	0	0	6		743.404	A0A6L2Q2X7	A0A6L2Q2X7	1019	1024	no	no	1	1.1993E-270	49.312	By MS/MS	1	15092000	12583000	117	5	117
TARL	EEDLDDVISEKLNETTARLQVTTNEGTVTE	DDVISEKLNETTARLQVTTNEGTVTEETIS	T	T	A	R	L	Q	1	1	0	0	0	0	0	0	0	0	1	0	0	0	0	0	1	0	0	0	0	0	4		459.281	A0A6L2PL11;A0A067QQ53	A0A6L2PL11	8787	8790	no	no	2	2.2262E-06	6.0458	By MS/MS	1	340820	340820	136	3	136
TSRL	KATEDEELLAAEEELTSRLAHKVAEEVFTD	DEELLAAEEELTSRLAHKVAEEVFTDLDDE	L	T	S	R	L	A	0	1	0	0	0	0	0	0	0	0	1	0	0	0	0	1	1	0	0	0	0	0	4		475.275	A0A2J7PKC3;A0A067RKP6;A0A067RB53;A0A6L2Q324;A0A067R2U8;A0A067QKL6;A0A067QJJ7	A0A2J7PKC3	4785	4788	no	no	1	0.15042	3.5443	By MS/MS	1	10081000	6299100	169	1	169
VESIHAD	HSVSSVYYLLLEASGVESIHADHAASHLGK	YLLLEASGVESIHADHAASHLGKAHGIVNL	G	V	E	A	D	H	1	0	0	1	0	0	1	0	1	1	0	0	0	0	0	1	0	0	0	1	0	0	7		769.361	A0A067QYX8	A0A067QYX8	174	180	yes	yes	1	7.2813E-60	38.202	By MS/MS	1	719860	719860	175	0	175
VLAVP	HEDATEAASSVVSNIVLAVPSGEAGNDTPG	EAASSVVSNIVLAVPSGEAGNDTPGRTSLV	I	V	L	V	P	S	1	0	0	0	0	0	0	0	0	0	1	0	0	0	1	0	0	0	0	2	0	0	5		497.321	A0A2J7QPN6;A0A2J7QPP7	A0A2J7QPN6	1011	1015	no	no	1	0	52.856	By MS/MS	1	6551400	5822400	181	2	181
VLLP	TTLSVTLVDTEHKESVLLPQKTPDIVSATQ	VTLVDTEHKESVLLPQKTPDIVSATQSLAE	S	V	L	L	P	Q	0	0	0	0	0	0	0	0	0	0	2	0	0	0	1	0	0	0	0	1	0	0	4		440.3	A0A6L2PL11;A0A2J7R888;A0A2J7R875;A0A2J7R868;A0A067RFC5;A0A2J7R898;A0A2J7R895;A0A2J7R887;A0A2J7R885;A0A2J7R884;A0A6L2PJD2;A0A6L2PGR5;A0A2J7RT92;A0A067RLA1;A0A067QYW8;A0A067QGN4;A0A6L2Q0E8;A0A2J7RNR6;A0A067RTR6	A0A6L2PL11	11039	11042	no	no	1	2.7817E-22	44.439	By MS/MS	1	24020000	20498000	184	3	184
VPWT	KPTEDDGYLGAPKSIVPWTQEDVKLKRTLR	DDGYLGAPKSIVPWTQEDVKLKRTLREKRE	I	V	P	W	T	Q	0	0	0	0	0	0	0	0	0	0	0	0	0	0	1	0	1	1	0	1	0	0	4		501.259	A0A6L2PL11	A0A6L2PL11	4149	4152	no	no	1	0.15042	6.6306	By MS/MS	1	8527400	8298500	194	3	194
[truncated: 5 more columns]
