# Supplementary material for: Structural and Functional Profiling of Water-Extracted Polypeptides from Periplaneta americana: A Multifunctional Cosmetic Bioactive Agent with Antioxidative and Anti-Inflammatory Properties
Source: Molecules. 2025 Jul 9;30(14):2901. doi: 10.3390/molecules30142901 (PMC12299997; doi:10.3390/molecules30142901)
Supplement: Supplementary file 1 [file molecules-30-02901-s001.zip › molecules-3736553-supplementary/peptides2.xlsx]

## Sheet: peptides  8-25
Sequence	N-term cleavage window	C-term cleavage window	Amino acid before	First amino acid	Second amino acid	Second last amino acid	Last amino acid	Amino acid after	A Count	R Count	N Count	D Count	C Count	Q Count	E Count	G Count	H Count	I Count	L Count	K Count	M Count	F Count	P Count	S Count	T Count	W Count	Y Count	V Count	U Count	O Count	Length	Missed cleavages	Mass	Proteins	Leading razor protein	Start position	End position	Unique (Groups)	Unique (Proteins)	Charges	PEP	Score	Identification type R4627-1	Experiment R4627-1	Intensity	Intensity R4627-1	id	Protein group IDs	Mod. peptide IDs
AAGMHAQM	SAIKPGDTVNTAGAAAAGMHAQMAAANYAA	VNTAGAAAAGMHAQMAAANYAATSADYSSL	A	A	A	Q	M	A	3	0	0	0	0	1	0	1	1	0	0	0	2	0	0	0	0	0	0	0	0	0	8		815.342	A0A067QYN5;A0A2J7PQB3;A0A6L2Q4I7	A0A067QYN5	190	197	yes	no	2	0.012508	3.6118	By MS/MS	1	2414600	2414600	0	161	0
AAGRSSKK	FGHSENDSGIHQDHMAAGRSSKKHSRHVAS	GIHQDHMAAGRSSKKHSRHVASSDGETGRQ	M	A	A	K	K	H	2	1	0	0	0	0	0	1	0	0	0	2	0	0	0	2	0	0	0	0	0	0	8		803.461	A0A6L2PVQ9	A0A6L2PVQ9	1329	1336	yes	yes	2	0.012508	3.6118	By MS/MS	1	864100	864100	1	1127	1
AANGQRWP	GPYHHQPLPAPGPGPAANGQRWPLFQPPYH	PAPGPGPAANGQRWPLFQPPYHHPHHPPDV	P	A	A	W	P	L	2	1	1	0	0	1	0	1	0	0	0	0	0	0	1	0	0	1	0	0	0	0	8		898.441	A0A067QFT7	A0A067QFT7	2828	2835	yes	yes	2	0.012508	3.3922	By MS/MS	1	1886100	1886100	2	7	2
AAYQELCG	LCNSEQYFEELYNMGAAYQELCGRIVATLR	EELYNMGAAYQELCGRIVATLRINSCFICI	G	A	A	C	G	R	2	0	0	0	1	1	1	1	0	0	1	0	0	0	0	0	0	0	1	0	0	0	8		853.364	A0A6L2PY33	A0A6L2PY33	199	206	yes	yes	2	0.012508	3.1912	By MS/MS	1	468290	468290	3	1145	3
ADKWPWER	GLGRWDLHRTSLKAAADKWPWERKRPVAFF	RTSLKAAADKWPWERKRPVAFFRGSRTSSE	A	A	D	E	R	K	1	1	0	1	0	0	1	0	0	0	0	1	0	0	1	0	0	2	0	0	0	0	8		1086.52	A0A2J7PLH3	A0A2J7PLH3	58	65	yes	yes	2	0.012508	4.137	By MS/MS	1	2221200	2221200	4	548	4
AFRCIICR	ASAAQKHMDSHSGVKAFRCIICRYKGNTLR	DSHSGVKAFRCIICRYKGNTLRGMRTHIRM	K	A	F	C	R	Y	1	2	0	0	2	0	0	0	0	2	0	0	0	1	0	0	0	0	0	0	0	0	8		980.505	A0A2J7QF45;A0A2J7QF33	A0A2J7QF45	850	857	yes	no	2	0.012508	4.3563	By MS/MS	1	973620	973620	6	681	6
AGFHGIWG	LMEAHSGLSARIVEEAGFHGIWGSGLSISA	SARIVEEAGFHGIWGSGLSISAQLGVRDSN	E	A	G	W	G	S	1	0	0	0	0	0	0	3	1	1	0	0	0	1	0	0	0	1	0	0	0	0	8		843.403	A0A067QMX1	A0A067QMX1	62	69	yes	yes	2	0.012508	3.6118	By MS/MS	1	10481000	10064000	7	47	7
AGGGPAVP	KLATVPAGGGAAAPAAGGGPAVPAAAAAVP	GGAAAPAAGGGPAVPAAAAAVPEKEEKKVE	A	A	G	V	P	A	2	0	0	0	0	0	0	3	0	0	0	0	0	0	2	0	0	0	0	1	0	0	8		624.323	A0A2J7QH48	A0A2J7QH48	76	83	yes	yes	1	0.012508	3.6118	By MS/MS	1	1146400	1146400	8	690	8
AGGSSGNK	QQFSSRAAKTARMVAAGGSSGNKKLAEALL	KTARMVAAGGSSGNKKLAEALLSSASQVES	A	A	G	N	K	K	1	0	1	0	0	0	0	3	0	0	0	1	0	0	0	2	0	0	0	0	0	0	8		676.314	A0A067QS50;A0A2J7RNG9;A0A6L2PHI8	REV__A0A067R0V6	469	476	yes	no	1	0.012508	3.6118	By MS/MS	1	6746100	6141600	9	80	9
AGRFHLHP	FMQLVGIMEGSADIAAGRFHLHPSVIQHAD	EGSADIAAGRFHLHPSVIQHADPTTSFIFD	A	A	G	H	P	S	1	1	0	0	0	0	0	1	2	0	1	0	0	1	1	0	0	0	0	0	0	0	8		933.493	A0A2J7QDG4	A0A2J7QDG4	369	376	yes	yes	2	0.012508	3.6118	By MS/MS	1	1590300	1590300	10	670	10
AKGHGLMF	RRMQDMLTQMQEKLKAKGHGLMFKSQLSSP	QMQEKLKAKGHGLMFKSQLSSPKSDGDNKR	K	A	K	M	F	K	1	0	0	0	0	0	0	2	1	0	1	1	1	1	0	0	0	0	0	0	0	0	8		859.437	A0A6L2PM10	A0A6L2PM10	376	383	yes	yes	2	0.012508	3.3922	By MS/MS	1	2943500	2699700	11	1056	11
AKRLPDCF	CDAVPFAATLNMGSSAKRLPDCFPLPRYTR	TLNMGSSAKRLPDCFPLPRYTRI_______	S	A	K	C	F	P	1	1	0	1	1	0	0	0	0	0	1	1	0	1	1	0	0	0	0	0	0	0	8		948.485	A0A2J7RRC1	A0A2J7RRC1	87	94	yes	yes	2	0.012508	4.3563	By MS/MS	1	2042500	2042500	12	914	12
ALFMGRVP	EPISCLEKVATVYNTALFMGRVPLGYHREG	VATVYNTALFMGRVPLGYHREGFLKKKNRH	T	A	L	V	P	L	1	1	0	0	0	0	0	1	0	0	1	0	1	1	1	0	0	0	0	1	0	0	8		889.484	A0A2J7R371	A0A2J7R371	439	446	yes	yes	2	0.012508	3.6118	By MS/MS	1	38674000	38108000	13	783	13
ANWHIPRP	RNNVEYGSANVPTDLANWHIPRPSLWCADS	ANVPTDLANWHIPRPSLWCADSNCTCHIAR	L	A	N	R	P	S	1	1	1	0	0	0	0	0	1	1	0	0	0	0	2	0	0	1	0	0	0	0	8		989.52	A0A067QPQ3	A0A067QPQ3	44	51	yes	yes	2	0.012508	4.3563	By MS/MS	1	490260	490260	14	55	14
AQFDENYH	DLKNAQSSQGNNFNRAQFDENYHNQGDRRQ	QGNNFNRAQFDENYHNQGDRRQNFIRVVLT	R	A	Q	Y	H	N	1	0	1	1	0	1	1	0	1	0	0	0	0	1	0	0	0	0	1	0	0	0	8		1022.41	A0A2J7PQT8;A0A2J7PQU0	A0A2J7PQT8	626	633	yes	no	2	0.012508	4.3563	By MS/MS	1	2767900	2767900	15	570	15
AQRHWMEI	PYSGQNSPPMFGDYEAQRHWMEITRILPLQ	PMFGDYEAQRHWMEITRILPLQDWYYNTSE	E	A	Q	E	I	T	1	1	0	0	0	1	1	0	1	1	0	0	1	0	0	0	0	1	0	0	0	0	8		1069.51	A0A067R1M9;A0A6L2Q7B2	A0A067R1M9	35	42	yes	no	2	0.012508	4.3563	By MS/MS	1	1382100	1382100	16	202	16
ARDGAPSA	VFDREKQGAYALEVEARDGAPSARPNSGGQ	AYALEVEARDGAPSARPNSGGQPNSGE___	E	A	R	S	A	R	3	1	0	1	0	0	0	1	0	0	0	0	0	0	1	1	0	0	0	0	0	0	8		743.356	A0A067QI85;A0A6L2PL91	A0A067QI85	157	164	yes	no	2	0.012508	3.1912	By MS/MS	1	1790100	1790100	17	25	17
ASKGNKLK	EELNSDSSEIKEVTTASKGNKLKKQTIKKP	EIKEVTTASKGNKLKKQTIKKPVSIKEEGE	T	A	S	L	K	K	1	0	1	0	0	0	0	1	0	0	1	3	0	0	0	1	0	0	0	0	0	0	8		844.513	A0A2J7PYP9	A0A2J7PYP9	1479	1486	yes	yes	1	0.012508	4.3163	By MS/MS	1	1707300	1707300	18	598	18
AVCYCCLY	EQKTYLSVVFLLGLVAVCYCCLYIPEHYPG	VFLLGLVAVCYCCLYIPEHYPGTYKWLIDA	V	A	V	L	Y	I	1	0	0	0	3	0	0	0	0	0	1	0	0	0	0	0	0	0	2	1	0	0	8		936.354	A0A2J7QEK3	A0A2J7QEK3	205	212	yes	yes	2	0.012508	4.5947	By MS/MS	1	513680	513680	19	677	19
AWIIECCE	KFILCLAHGIQLVSYAWIIECCETNICQPL	GIQLVSYAWIIECCETNICQPLSRHYLAAG	Y	A	W	C	E	T	1	0	0	0	2	0	2	0	0	2	0	0	0	0	0	0	0	1	0	0	0	0	8		965.399	A0A6L2PSX5	A0A6L2PSX5	540	547	yes	yes	2	0.012508	4.5947	By MS/MS	1	30585000	26322000	21	1101	21
AWPHMPLL	SLHLNGNHFTSVPSQAWPHMPLLKTLDISK	FTSVPSQAWPHMPLLKTLDISKNSIKIITK	Q	A	W	L	L	K	1	0	0	0	0	0	0	0	1	0	2	0	1	0	2	0	0	1	0	0	0	0	8		963.5	A0A2J7PKP3	A0A2J7PKP3	899	906	yes	yes	2	0.012508	4.5947			1143100	0	22	542	22
CCMMMSLK	TFEATDQVNGWMLDMCCMMMSLKSYGLAPA	NGWMLDMCCMMMSLKSYGLAPAAHVQPYHV	M	C	C	L	K	S	0	0	0	0	2	0	0	0	0	0	1	1	3	0	0	1	0	0	0	0	0	0	8		945.361	A0A6L2Q3V2	A0A6L2Q3V2	269	276	yes	yes	2	0.012508	4.137	By MS/MS	1	1483100	1483100	25	1188	25
CCQAWQRR	SQMVLDRLTKKDFQGCCQAWQRRWDRCVHS	TKKDFQGCCQAWQRRWDRCVHSQGNYFEGD	G	C	C	R	R	W	1	2	0	0	2	2	0	0	0	0	0	0	0	0	0	0	0	1	0	0	0	0	8		1049.46	A0A067RBU7	A0A067RBU7	45	52	yes	yes	2	0.012508	4.3563	By MS/MS	1	1317100	1317100	26	328	26
CEYCQRAF	GENERETDADDASYECEYCQRAFNTPSQLT	ADDASYECEYCQRAFNTPSQLTTHSWTHTK	E	C	E	A	F	N	1	1	0	0	2	1	1	0	0	0	0	0	0	1	0	0	0	0	1	0	0	0	8		1018.4	A0A067R3F7	A0A067R3F7	262	269	yes	yes	2	0.012508	4.137	By MS/MS	1	520270	414190	28	229	28
CFIRCMFV	NATGSFSDENFRPAKCFIRCMFVETGLMDS	ENFRPAKCFIRCMFVETGLMDSNGTLVSAK	K	C	F	F	V	E	0	1	0	0	2	0	0	0	0	1	0	0	1	2	0	0	0	0	0	1	0	0	8		1017.46	A0A2J7Q742	A0A2J7Q742	68	75	yes	yes	2	0.012508	11.368	By matching	1	9192000	2594200	29	644	29
CFLGGGWW	______________________________	FLFLIPLCFLGGGWWLAHSLFFIISFLFLF	L	C	F	W	W	L	0	0	0	0	1	0	0	3	0	0	1	0	0	1	0	0	0	2	0	0	0	0	8		924.395	A0A8X8RGY1;A0A8X8M3W2;A0A8X8M2K1;A0A8X8M1I8;A0A0A7E985	A0A8X8RGY1	15	22	yes	no	2	0.012508	3.6118	By MS/MS	1	246950	246950	30	479	30
CHGRKTLP	FMPEETLLVSFPNNGCHGRKTLPECDYVQL	VSFPNNGCHGRKTLPECDYVQLVDFVLKNI	G	C	H	L	P	E	0	1	0	0	1	0	0	1	1	0	1	1	0	0	1	0	1	0	0	0	0	0	8		910.481	A0A6L2P9N5	A0A6L2P9N5	49	56	yes	yes	2	0.012508	3.6118	By MS/MS	1	8162300	7397500	33	960	33
CHKGPCLK	CNVNLPCGRHRCILPCHKGPCLKEGQTCTQ	RHRCILPCHKGPCLKEGQTCTQPCTTPRSL	P	C	H	L	K	E	0	0	0	0	2	0	0	1	1	0	1	2	0	0	1	0	0	0	0	0	0	0	8		884.436	A0A2J7QGB1;A0A2J7QGA5	A0A2J7QGB1	885	892	yes	no	2	0.012508	3.6118	By MS/MS	1	556760	556760	34	686	34
CHLKGHLF	SRNHLRVMMGLPTGHCHLKGHLFKLGLVHS	MGLPTGHCHLKGHLFKLGLVHSPGCDRCKQ	H	C	H	L	F	K	0	0	0	0	1	0	0	1	2	0	2	1	0	1	0	0	0	0	0	0	0	0	8		953.491	A0A6L2PZF8;A0A2J7PKR2;A0A2J7Q8I5;A0A2J7PSI4	A0A6L2PZF8	85	92	yes	no	2	0.012508	4.5947	By MS/MS	1	1221600	1221600	35	543	35
CHWGFDPS	QKFVCHAHHFREKRTCHWGFDPSNWRSYLL	HFREKRTCHWGFDPSNWRSYLLIAEDQEEH	T	C	H	P	S	N	0	0	0	1	1	0	0	1	1	0	0	0	0	1	1	1	0	1	0	0	0	0	8		947.36	A0A2J7R0K8	A0A2J7R0K8	251	258	yes	yes	2	0.012508	4.5947	By MS/MS	1	138530	138530	36	776	36
CIAPHLKL	RTAVDELLDDAELSDCIAPHLKLHCASPVR	DDAELSDCIAPHLKLHCASPVRRTLQFENH	D	C	I	K	L	H	1	0	0	0	1	0	0	0	1	1	2	1	0	0	1	0	0	0	0	0	0	0	8		893.516	A0A2J7RB60	A0A2J7RB60	131	138	yes	yes	2	0.012508	3.6118			28308000	0	37	827	37
CIMENRRV	RPSIITDDLVELVRECIMENRRVTITELGS	LVELVRECIMENRRVTITELGSHVPQISPS	E	C	I	R	V	T	0	2	1	0	1	0	1	0	0	1	0	0	1	0	0	0	0	0	0	1	0	0	8		1019.5	A0A2J7PNI0;A0A2J7PIW2	A0A2J7PNI0	85	92	yes	no	2	0.012508	4.3563	By MS/MS	1	2771500	2771500	38	532	38
CLFMFHQD	ALHRFHSARLKPFETCLFMFHQDRVLREFS	RLKPFETCLFMFHQDRVLREFSPLSQHLTS	T	C	L	Q	D	R	0	0	0	1	1	1	0	0	1	0	1	0	1	2	0	0	0	0	0	0	0	0	8		1039.43	A0A6L2PUW5	A0A6L2PUW5	524	531	yes	yes	2	0.012508	4.5947	By MS/MS	1	560990	560990	39	1120	39
CLGRWHKH	______________________________	SSGRVLCCLGRWHKHFIAEVFSIPNRYKQH	C	C	L	K	H	F	0	1	0	0	1	0	0	1	2	0	1	1	0	0	0	0	0	1	0	0	0	0	8		1035.52	A0A2J7QW91	A0A2J7QW91	9	16	yes	yes	2	0.012508	4.5947	By MS/MS	1	1621800	1621800	40	761	40
CNNNIGVR	DMVEYYESATHLNISCNNNIGVRGWQACSR	ATHLNISCNNNIGVRGWQACSRMIKRTRCL	S	C	N	V	R	G	0	1	3	0	1	0	0	1	0	1	0	0	0	0	0	0	0	0	0	1	0	0	8		888.424	A0A6L2PUG9	A0A6L2PUG9	76	83	yes	yes	2	0.012508	3.3922	By MS/MS	1	3701700	2796900	41	1117	41
CNPMKLYR	TSKCKRQVNGPFCVFCNPMKLYREKKRVGQ	NGPFCVFCNPMKLYREKKRVGQQNGGACCP	F	C	N	Y	R	E	0	1	1	0	1	0	0	0	0	0	1	1	1	0	1	0	0	0	1	0	0	0	8		1023.5	A0A067QVJ8	A0A067QVJ8	194	201	yes	yes	2	0.012508	4.3563	By MS/MS	1	506610	352720	42	119	42
CPDLPYWL	RKGEQNGYNIPEMVSCPDLPYWLSDEGARS	NIPEMVSCPDLPYWLSDEGARSLREMKDDR	S	C	P	W	L	S	0	0	0	1	1	0	0	0	0	0	2	0	0	0	2	0	0	1	1	0	0	0	8		1005.46	A0A2J7RPH5;A0A2J7RPH1;A0A2J7RPH2	A0A2J7RPH5	396	403	yes	no	2	0.012508	4.5947	By MS/MS	1	917650	917650	43	902	43
CQLGQYTK	VHNDHRFYGNRSFCYCQLGQYTKALKDADK	GNRSFCYCQLGQYTKALKDADKAIMFAPQN	Y	C	Q	T	K	A	0	0	0	0	1	2	0	1	0	0	1	1	0	0	0	0	1	0	1	0	0	0	8		939.448	A0A2J7PV78;A0A2J7PV81;A0A2J7PV64;A0A2J7PV68	A0A2J7PV78	125	132	yes	no	2	0.012508	4.3563	By MS/MS	1	1304400	1304400	45	589	45
CRSGNTRN	HASDVPHVLFDYHQECRSGNTRNLAKLKAK	LFDYHQECRSGNTRNLAKLKAKVEKYMQSF	E	C	R	R	N	L	0	2	2	0	1	0	0	1	0	0	0	0	0	0	0	1	1	0	0	0	0	0	8		906.409	A0A6L2Q9E9	A0A6L2Q9E9	350	357	yes	yes	2	0.012508	3.3922	By MS/MS	1	19763000	19300000	46	1227	46
DCLLKWYK	GASVVSRTNEGETPLDCLLKWYKRTDKRFG	NEGETPLDCLLKWYKRTDKRFGPVEQTLFE	L	D	C	Y	K	R	0	0	0	1	1	0	0	0	0	0	2	2	0	0	0	0	0	1	1	0	0	0	8		1067.55	A0A6L2QAD6	A0A6L2QAD6	596	603	yes	yes	2	0.012508	4.3563	By MS/MS	1	2155900	1771000	49	1233	49
DECFIFFL	TPRDMADRNSKWGAMDECFIFFLKESVDPT	NSKWGAMDECFIFFLKESVDPTMRSLVKNF	M	D	E	F	L	K	0	0	0	1	1	0	1	0	0	1	1	0	0	3	0	0	0	0	0	0	0	0	8		1032.46	A0A6L2PSU0	A0A6L2PSU0	497	504	yes	yes	2	0.012508	4.5947	By MS/MS	1	2234800	1139500	52	1100	52
DEDELLVF	QVWLSNDSGILRKKEDEDELLVFGYSCKLF	GILRKKEDEDELLVFGYSCKLFRDDEKAIF	E	D	E	V	F	G	0	0	0	2	0	0	2	0	0	0	2	0	0	1	0	0	0	0	0	1	0	0	8		978.455	A0A2J7QAM0;A0A2J7QAM5;A0A2J7QAM9;A0A2J7QAQ1	A0A2J7QAM0	21	28	yes	no	2	0.012508	4.5947	By MS/MS	1	888510	888510	53	654	53
DFWLFLTL	PVIIQPPYSPDLTPSDFWLFLTLKMGIKGT	SPDLTPSDFWLFLTLKMGIKGTCFATREDI	S	D	F	T	L	K	0	0	0	1	0	0	0	0	0	0	3	0	0	2	0	0	1	1	0	0	0	0	8		1053.55	A0A2J7PGS9	A0A2J7PGS9	154	161	yes	yes	2	0.012508	4.5947	By MS/MS	1	1060500	1060500	54	522	54
DGLHHPLP	SEQDKRVVSTVLTLLDGLHHPLPSTEGKDK	STVLTLLDGLHHPLPSTEGKDKKAVLVIAT	L	D	G	L	P	S	0	0	0	1	0	0	0	1	2	0	2	0	0	0	2	0	0	0	0	0	0	0	8		884.45	A0A6L2Q1K1	A0A6L2Q1K1	345	352	yes	yes	2	0.012508	3.6118	By MS/MS	1	1779800	1779800	55	1171	55
DILRLPHH	VDRSIRTINTTGAAKDILRLPHHWQRVVHN	NTTGAAKDILRLPHHWQRVVHNAGDYILGQ	K	D	I	H	H	W	0	1	0	1	0	0	0	0	2	1	2	0	0	0	1	0	0	0	0	0	0	0	8		999.561	A0A2J7RCZ6	A0A2J7RCZ6	184	191	yes	yes	2	0.012508	39.542	By MS/MS	1	38589000	38589000	56	833	56
DKDGQALV	GYHGDCSAMFLVGEVDKDGQALVKATELSL	MFLVGEVDKDGQALVKATELSLQRAISICR	V	D	K	L	V	K	1	0	0	2	0	1	0	1	0	0	1	1	0	0	0	0	0	0	0	1	0	0	8		844.429	A0A067QPD7;A0A6L2PZ42	A0A067QPD7	187	194	yes	no	1	0.012508	30.185	By MS/MS	1	28057000	7769500	57	54	57
DLVISDNK	KSAPNNKLTLYLSSRDLVISDNKIDLLQGV	TLYLSSRDLVISDNKIDLLQGVILVEPDYL	R	D	L	N	K	I	0	0	1	2	0	0	0	0	0	1	1	1	0	0	0	1	0	0	0	1	0	0	8		902.471	A0A067QZW4	A0A067QZW4	20	27	yes	yes	1	0.012508	14.776	By MS/MS	1	5095700	4669900	58	175	58
DMDKAMRL	KQGVKGTLGNWMSPDDMDKAMRLRFPGCMK	GNWMSPDDMDKAMRLRFPGCMKGRTMYVVP	D	D	M	R	L	R	1	1	0	2	0	0	0	0	0	0	1	1	2	0	0	0	0	0	0	0	0	0	8		978.463	A0A067RBL9	A0A067RBL9	160	167	yes	yes	2	0.012508	4.3563	By MS/MS	1	2922900	2922900	59	325	59
DRKTTLTL	FQRFVSVYEDVCVQDDRKTTLTLVLYPSLT	EDVCVQDDRKTTLTLVLYPSLTEPTSFGSS	D	D	R	T	L	V	0	1	0	1	0	0	0	0	0	0	2	1	0	0	0	0	3	0	0	0	0	0	8		946.545	A0A067QLV6	A0A067QLV6	334	341	yes	yes	2	0.012508	4.5947	By MS/MS	1	7640500	7115200	60	42	60
DTGSGGNG	HNERARAGGGGTDEGDTGSGGNGTNGSQNG	GGGTDEGDTGSGGNGTNGSQNGAQSGETAP	G	D	T	N	G	T	0	0	1	1	0	0	0	4	0	0	0	0	0	0	0	1	1	0	0	0	0	0	8		663.246	A0A2J7RRP5;A0A2J7RRQ2	A0A2J7RRP5	586	593	yes	no	1	0.012508	8.3405	By MS/MS	1	3463700	3463700	61	916	61
DVPVGRKR	SHKDENEVEDEECKEDVPVGRKRGKETLVP	EDEECKEDVPVGRKRGKETLVPAETSKPER	E	D	V	K	R	G	0	2	0	1	0	0	0	1	0	0	0	1	0	0	1	0	0	0	0	2	0	0	8		925.546	A0A067QTW6	A0A067QTW6	1095	1102	yes	yes	2	0.012508	3.3922	By MS/MS	1	1589700	1589700	62	98	62
ECAYLGVL	IVGGCRLCLHPYICLECAYLGVLGTQGVSR	LHPYICLECAYLGVLGTQGVSRVFDNDADG	L	E	C	V	L	G	1	0	0	0	1	0	1	1	0	0	2	0	0	0	0	0	0	0	1	1	0	0	8		866.421	A0A6L2PBC2	A0A6L2PBC2	215	222	yes	yes	2	0.012508	3.6118	By MS/MS	1	2703300	2703300	64	972	64
EDGRFVWK	ALSTQGGARHFTYLIEDGRFVWKKLDQCSK	RHFTYLIEDGRFVWKKLDQCSKIRMKYGYI	I	E	D	W	K	K	0	1	0	1	0	0	1	1	0	0	0	1	0	1	0	0	0	1	0	1	0	0	8		1035.51	A0A2J7R6G9;A0A2J7R6J2;A0A2J7R6H3	A0A2J7R6G9	84	91	yes	no	2	0.012508	4.5947	By MS/MS	1	298180	298180	66	811	66
EDHVRRMR	VLVYLDDLLLFSETIEDHVRRMRLVFDRVR	LLFSETIEDHVRRMRLVFDRVREANFKLNV	I	E	D	M	R	L	0	3	0	1	0	0	1	0	1	0	0	0	1	0	0	0	0	0	0	1	0	0	8		1097.55	A0A2J7QS37	A0A2J7QS37	544	551	yes	yes	2	0.012508	4.5947			70103	0	67	740	67
EDRQEQTR	PNSIGCCLLFAAATTEDRQEQTRTIICAAT	LFAAATTEDRQEQTRTIICAATEKRILLLR	T	E	D	T	R	T	0	2	0	1	0	2	2	0	0	0	0	0	0	0	0	0	1	0	0	0	0	0	8		1060.49	A0A067QTR0	A0A067QTR0	1736	1743	yes	yes	2	0.012508	4.5947	By MS/MS	1	636580	636580	69	96	69
EDSYVRTT	RRVSGLTDEDSYKDDEDSYVRTTDDDEGGG	EDSYKDDEDSYVRTTDDDEGGGTDWEEAMK	D	E	D	T	T	D	0	1	0	1	0	0	1	0	0	0	0	0	0	0	0	1	2	0	1	1	0	0	8		969.44	A0A6L2Q1B9;A0A067R1F0	A0A6L2Q1B9	723	730	yes	no	2	0.012508	4.137	By MS/MS	1	893530	893530	70	199	70
EDVPLPQN	ENFWLGKSLPHLFGSEDVPLPQNAPPHLVP	LPHLFGSEDVPLPQNAPPHLVPLSGDLLRY	S	E	D	Q	N	A	0	0	1	1	0	1	1	0	0	0	1	0	0	0	2	0	0	0	0	1	0	0	8		910.44	A0A2J7RCE0;A0A2J7RCF5;A0A6L2Q4M4	A0A2J7RCE0	316	323	yes	no	2	0.012508	9.2405	By MS/MS	1	2486600	2486600	71	831	71
EERHGWLH	KYKFLSAFDADMNKLEERHGWLHKDSGYVS	DADMNKLEERHGWLHKDSGYVSWKHEADKV	L	E	E	L	H	K	0	1	0	0	0	0	2	1	2	0	1	0	0	0	0	0	0	1	0	0	0	0	8		1062.5	A0A2J7QYM3;A0A067RAH1	A0A2J7QYM3	585	592	yes	no	2	0.012508	11.905	By MS/MS	1	291890	291890	73	308	73
EFHRFFKL	KMFSETDDSLEGAQREFHRFFKLGRHGRVP	SLEGAQREFHRFFKLGRHGRVPSKHTIKTW	R	E	F	K	L	G	0	1	0	0	0	0	1	0	1	0	1	1	0	3	0	0	0	0	0	0	0	0	8		1122.6	A0A2J7Q2A5;A0A2J7PRL5;A0A2J7REU9	A0A2J7Q2A5	29	36	yes	no	2	0.012508	4.3563	By MS/MS	1	690760	690760	74	576	74
ELKRKSHS	ESQGLVGWDDPIDVNELKRKSHSSQQPLKF	DDPIDVNELKRKSHSSQQPLKFMLSNVGDR	N	E	L	H	S	S	0	1	0	0	0	0	1	0	1	0	1	2	0	0	0	2	0	0	0	0	0	0	8		983.551	A0A067R0N1	A0A067R0N1	1069	1076	yes	yes	3	0.012508	9.2141	By MS/MS	1	1430700	1430700	78	190	78
ERDRHRER	RSRERRRSRSRSHHRERDRHRERERTDRRR	RSRSHHRERDRHRERERTDRRRSRSKSHHR	R	E	R	E	R	E	0	4	0	1	0	0	2	0	1	0	0	0	0	0	0	0	0	0	0	0	0	0	8		1152.59	A0A6L2PNP3	A0A6L2PNP3	64	71	yes	yes	2	0.012508	4.137	By MS/MS	1	17554000	17554000	80	1070	80
EVGGAPHG	EVHAPVVGRGTVESLEVGGAPHGWGGSGGG	RGTVESLEVGGAPHGWGGSGGGDDVVISGI	L	E	V	H	G	W	1	0	0	0	0	0	1	3	1	0	0	0	0	0	1	0	0	0	0	1	0	0	8		722.335	A0A6L2PXU7	A0A6L2PXU7	24	31	yes	yes	1	0.012508	9.2405	By MS/MS	1	12304000	12304000	81	1141	81
EVTFHEDH	______________________________	______________________________	M	E	V	D	H	N	0	0	0	1	0	0	2	0	2	0	0	0	0	1	0	0	1	0	0	1	0	0	8		1012.42	A0A2J7PLF2	A0A2J7PLF2	2	9	yes	yes	2	0.012508	4.3563	By MS/MS	1	1317600	1317600	82	547	82
EWWVSGFD	DPEGGIPTKDLGPINEWWVSGFDGGEKALV	KDLGPINEWWVSGFDGGEKALVGFSTAFGE	N	E	W	F	D	G	0	0	0	1	0	0	1	1	0	0	0	0	0	1	0	1	0	2	0	1	0	0	8		1024.43	A0A2J7QNJ8	A0A2J7QNJ8	78	85	yes	yes	2	0.012508	4.3563	By MS/MS	1	2619400	2619400	83	726	83
EYARHQLN	YHCCAFHFPATHDPAEYARHQLNDVAVTCT	PATHDPAEYARHQLNDVAVTCTTQDLVEKR	A	E	Y	L	N	D	1	1	1	0	0	1	1	0	1	0	1	0	0	0	0	0	0	0	1	0	0	0	8		1029.5	A0A6L2PW79	A0A6L2PW79	49	56	yes	yes	2	0.012508	4.3563	By MS/MS	1	967090	967090	84	1131	84
FAAYFQQG	AETHALLPYDQYLHRFAAYFQQGDMESNGK	YDQYLHRFAAYFQQGDMESNGKYVTRSGDR	R	F	A	Q	G	D	2	0	0	0	0	2	0	1	0	0	0	0	0	2	0	0	0	0	1	0	0	0	8		930.424	D0UMY8;A0A2J7RLW9;A0A067RGV9;A0A6L2PVR2	D0UMY8	77	84	yes	no	2	0.012508	3.3922	By MS/MS	1	1801300	730880	85	385	85
FAPNCGGK	KNSALPKASSGANSSFAPNCGGKQQTLSVN	SSGANSSFAPNCGGKQQTLSVNSKSNMSHL	S	F	A	G	K	Q	1	0	1	0	1	0	0	2	0	0	0	1	0	1	1	0	0	0	0	0	0	0	8		792.359	A0A6L2PQK6	A0A6L2PQK6	967	974	yes	yes	1	0.012508	3.6118	By MS/MS	1	716830	716830	86	1082	86
FASMCSCS	IKSSTLKHKVTSILFFASMCSCSIINIFQS	KVTSILFFASMCSCSIINIFQSLIIIGVKL	F	F	A	C	S	I	1	0	0	0	2	0	0	0	0	0	0	0	1	1	0	3	0	0	0	0	0	0	8		834.271	A0A2J7PHV9;A0A2J7PHV3	A0A2J7PHV9	87	94	yes	no	2	0.012508	3.6118	By MS/MS	1	1429800	1429800	87	524	87
FAVSALDA	VAVGEGRLLLNGLVNFAVSALDATPFIFPS	LLNGLVNFAVSALDATPFIFPSTDFLGVVG	N	F	A	D	A	T	3	0	0	1	0	0	0	0	0	0	1	0	0	1	0	1	0	0	0	1	0	0	8		792.402	A0A2J7QIU9	A0A2J7QIU9	111	118	yes	yes	1	0.012508	3.6118	By MS/MS	1	330040	330040	88	699	88
FCAGAFGR	VRRGLRSAEVELASRFCAGAFGRNLPLLDF	EVELASRFCAGAFGRNLPLLDFNTNKVYSV	R	F	C	G	R	N	2	1	0	0	1	0	0	2	0	0	0	0	0	2	0	0	0	0	0	0	0	0	8		827.375	A0A067R8M0	A0A067R8M0	525	532	yes	yes	2	0.012508	3.3922			512560	0	89	291	89
FCLQHRHH	VSSLAEMCCQVCKKHFCLQHRHHGCVDKDQ	CQVCKKHFCLQHRHHGCVDKDQAVRDKERE	H	F	C	H	H	G	0	1	0	0	1	1	0	0	3	0	1	0	0	1	0	0	0	0	0	0	0	0	8		1076.51	A0A2J7RD63	A0A2J7RD63	182	189	yes	yes	3	0.012508	3.5715	By MS/MS	1	125810	125810	90	836	90
FFECTKSR	GISLDSERDNMKMSGFFECTKSRCVEIKQQ	DNMKMSGFFECTKSRCVEIKQQLICDRYCN	G	F	F	S	R	C	0	1	0	0	1	0	1	0	0	0	0	1	0	2	0	1	1	0	0	0	0	0	8		1016.48	A0A2J7RPK0	A0A2J7RPK0	181	188	yes	yes	2	0.012508	4.5947	By MS/MS	1	1029700	1029700	91	904	91
FFHEDPEP	HPYQEQGHSFFNFEDFFHEDPEPFMHNQFG	SFFNFEDFFHEDPEPFMHNQFGYETHAFGG	D	F	F	E	P	F	0	0	0	1	0	0	2	0	1	0	0	0	0	2	2	0	0	0	0	0	0	0	8		1016.42	A0A6L2PB92	A0A6L2PB92	144	151	yes	yes	2	0.012508	4.3563	By MS/MS	1	732260	732260	93	971	93
FFLKIRWP	ELMQKLQSYTKRCLQFFLKIRWPENTSNEK	YTKRCLQFFLKIRWPENTSNEKLWRITIKR	Q	F	F	W	P	E	0	1	0	0	0	0	0	0	0	1	1	1	0	2	1	0	0	1	0	0	0	0	8		1105.64	A0A067R4D5	A0A067R4D5	30	37	yes	yes	2	0.012508	3.6118	By MS/MS	1	10761000	9474700	94	244	94
FFLWRYKK	IGIVIAIFTVLITIGFFLWRYKKTARKAVL	TVLITIGFFLWRYKKTARKAVLLMGLSDAG	G	F	F	K	K	T	0	1	0	0	0	0	0	0	0	0	1	2	0	2	0	0	0	1	1	0	0	0	8		1186.67	A0A6L2PZP7	A0A6L2PZP7	39	46	yes	yes	2	0.012508	4.3563	By MS/MS	1	1250200	504790	95	1162	95
FGGGRPGP	GGYQQNYGGGPVRGGFGGGRPGPYSGGGMG	GGPVRGGFGGGRPGPYSGGGMGGYGGGARR	G	F	G	G	P	Y	0	1	0	0	0	0	0	4	0	0	0	0	0	1	2	0	0	0	0	0	0	0	8		743.371	A0A067RFK7;A0A6L2P8R0	A0A067RFK7	311	318	yes	no	1	0.012508	9.2405	By MS/MS	1	14009000	14009000	99	368	99
FGNNHMFM	LTVLITILRRRRALRFGNNHMFMHLAIADL	RRRRALRFGNNHMFMHLAIADLLVTFLMMP	R	F	G	F	M	H	0	0	2	0	0	0	0	1	1	0	0	0	2	2	0	0	0	0	0	0	0	0	8		996.395	A0A6L2PXP4	A0A6L2PXP4	65	72	yes	yes	2	0.012508	4.5947	By MS/MS	1	837190	837190	100	1138	100
FGSGSAGR	SLSTLFKSAELGREAFGSGSAGRDSDEEDV	AELGREAFGSGSAGRDSDEEDVTLLLDDGE	A	F	G	G	R	D	1	1	0	0	0	0	0	3	0	0	0	0	0	1	0	2	0	0	0	0	0	0	8		737.346	A0A2J7RFM7	A0A2J7RFM7	747	754	yes	yes	2	0.012508	15.439	By MS/MS	1	21941000	20413000	101	846	101
FHMQRLFY	MLAAVVVTFFLCWAPFHMQRLFYVYGRHSP	FFLCWAPFHMQRLFYVYGRHSPNFDKINEW	P	F	H	F	Y	V	0	1	0	0	0	1	0	0	1	0	1	0	1	2	0	0	0	0	1	0	0	0	8		1140.55	A0A2J7RLD9;A0A067RG65;A0A067QYB7;A0A2J7QR84	A0A2J7RLD9	144	151	yes	no	2	0.012508	4.5947	By MS/MS	1	615090	615090	102	152	102
FIEICNQN	VALCSIGRCRKVWERFIEICNQNESLFGIT	CRKVWERFIEICNQNESLFGITWSYLRSQL	R	F	I	Q	N	E	0	0	2	0	1	1	1	0	0	2	0	0	0	1	0	0	0	0	0	0	0	0	8		979.443	A0A6L2PNY9	A0A6L2PNY9	1219	1226	yes	yes	2	0.012508	4.3563	By MS/MS	1	565190	565190	104	1073	104
FISWRKKP	YGCLMIFSSVPVYLIFISWRKKPKPIQRAL	SVPVYLIFISWRKKPKPIQRALGKNSHTI_	I	F	I	K	P	K	0	1	0	0	0	0	0	0	0	1	0	2	0	1	1	1	0	1	0	0	0	0	8		1060.62	A0A067QZP3	A0A067QZP3	434	441	yes	yes	2	0.012508	4.3563	By MS/MS	1	2211100	2211100	105	172	105
FLAQRGYF	ELEFVQCLANPNYLNFLAQRGYFKDQVFIN	ANPNYLNFLAQRGYFKDQVFINYLKYLLYW	N	F	L	Y	F	K	1	1	0	0	0	1	0	1	0	0	1	0	0	2	0	0	0	0	1	0	0	0	8		1000.51	R4V4H2;A0A067R2N1	R4V4H2	35	42	yes	no	2	0.012508	4.5947	By MS/MS	1	4487100	4487100	106	219	106
FLLHCVDY	ILELLQFIFVVMFSTFLLHCVDYSVLFRDN	FVVMFSTFLLHCVDYSVLFRDNVNATAHQK	T	F	L	D	Y	S	0	0	0	1	1	0	0	0	1	0	2	0	0	1	0	0	0	0	1	1	0	0	8		1008.47	A0A2J7QHZ3;A0A2J7QI09;A0A2J7QHY6	A0A2J7QHZ3	89	96	yes	no	2	0.012508	4.5947	By MS/MS	1	1528800	1528800	107	696	107
FLQEKWHW	KLCATGLQFCPALHHFLQEKWHWVSCYAET	FCPALHHFLQEKWHWVSCYAETLCTCLCKH	H	F	L	H	W	V	0	0	0	0	0	1	1	0	1	0	1	1	0	1	0	0	0	2	0	0	0	0	8		1172.58	A0A6L2PFX8	A0A6L2PFX8	32	39	yes	yes	2	0.012508	4.5947	By MS/MS	2	7539300	6885100	109	1009	109
FMAAMMVK	LRLNPQCLSLLVLFTFMAAMMVKTYFIGVV	SLLVLFTFMAAMMVKTYFIGVVWRCYKYLS	T	F	M	V	K	T	2	0	0	0	0	0	0	0	0	0	0	1	3	1	0	0	0	0	0	1	0	0	8		927.438	A0A067QQE9	A0A067QQE9	210	217	yes	yes	2	0.012508	3.6118	By MS/MS	1	2009300	2009300	110	62	110
FNYQWLHA	MVRSRRFQDLYEHVLFNYQWLHAKLSSCPL	DLYEHVLFNYQWLHAKLSSCPLQAVLSDFE	L	F	N	H	A	K	1	0	1	0	0	1	0	0	1	0	1	0	0	1	0	0	0	1	1	0	0	0	8		1077.5	A0A067QH37	A0A067QH37	815	822	yes	yes	2	0.012508	4.3563	By MS/MS	1	24116000	24116000	111	13	111
FPKGFEDA	DSCQSTCNSQAIITGFPKGFEDAPEVPEAQ	SQAIITGFPKGFEDAPEVPEAQAGLEPGKE	G	F	P	D	A	P	1	0	0	1	0	0	1	1	0	0	0	1	0	2	1	0	0	0	0	0	0	0	8		909.423	A0A2J7PRV9;A0A2J7PRV5	A0A2J7PRV9	1777	1784	yes	no	2	0.012508	3.3922	By MS/MS	1	703950	703950	112	577	112
FQIYEKFE	EQRVSKPKFVPEKLDFQIYEKFEG______	FVPEKLDFQIYEKFEG______________	D	F	Q	F	E	G	0	0	0	0	0	1	2	0	0	1	0	1	0	2	0	0	0	0	1	0	0	0	8		1102.53	A0A6L2PF24;A0A2J7PN08;A0A2J7PN19;A0A067R058	A0A6L2PF24	625	632	yes	no	2	0.012508	4.3563	By MS/MS	1	727800	727800	113	180	113
FVAWEKWQ	SYVKETELKRNYSDRFVAWEKWQNVQSSAF	KRNYSDRFVAWEKWQNVQSSAFGKKNVNHS	R	F	V	W	Q	N	1	0	0	0	0	1	1	0	0	0	0	1	0	1	0	0	0	2	0	1	0	0	8		1092.54	A0A2J7PM40;A0A2J7PM46;A0A2J7PM41	A0A2J7PM40	215	222	yes	no	2	0.012508	13.208	By MS/MS	1	1083400	1083400	115	552	115
FWKNHNPT	DYDPKEVTYRELLDVFWKNHNPTAKTTLQY	YRELLDVFWKNHNPTAKTTLQYASIIFYHD	V	F	W	P	T	A	0	0	2	0	0	0	0	0	1	0	0	1	0	1	1	0	1	1	0	0	0	0	8		1042.5	A0A6L2PQJ2	A0A6L2PQJ2	80	87	yes	yes	2	0.012508	4.3563	By MS/MS	1	10894000	7600700	117	1081	117
FWPFKSPG	LNQMVVTGGHDAVIRFWPFKSPGPGALKEV	GHDAVIRFWPFKSPGPGALKEVNIEESVSF	R	F	W	P	G	P	0	0	0	0	0	0	0	1	0	0	0	1	0	2	2	1	0	1	0	0	0	0	8		964.481	A0A6L2PNW0	A0A6L2PNW0	509	516	yes	yes	2	0.012508	4.5947			689490	0	118	1071	118
GAAGSTQL	MGSDDLCFTFWYFGFGAAGSTQLHVLKTRP	TFWYFGFGAAGSTQLHVLKTRPGSATGQLM	F	G	A	Q	L	H	2	0	0	0	0	1	0	2	0	0	1	0	0	0	0	1	1	0	0	0	0	0	8		703.35	A0A2J7QPK5;A0A2J7QPL7	A0A2J7QPK5	633	640	yes	no	1	0.012508	3.6118	By MS/MS	1	4446800	4446800	120	731	120
GAAPAAGG	EGAEKLATVPTGGAGGAAPAAGGAAAGGDA	VPTGGAGGAAPAAGGAAAGGDAPAAEEKEE	G	G	A	G	G	A	4	0	0	0	0	0	0	3	0	0	0	0	0	0	1	0	0	0	0	0	0	0	8		570.276	R4V2Z7;A0A2P0XJ02;R4UVF4	REV__R4V2Z7	72	79	yes	no	1	0.012508	3.6118	By MS/MS	1	820310	820310	121	932	121
GAAQNIIP	KTVDGPSGKLWRDGRGAAQNIIPASTGAAK	KLWRDGRGAAQNIIPASTGAAKAVGKVIPA	R	G	A	I	P	A	2	0	1	0	0	1	0	1	0	2	0	0	0	0	1	0	0	0	0	0	0	0	8		782.429	I3TBA4	I3TBA4	198	205	yes	yes	2	0.012508	2.9045	By MS/MS	1	408200	408200	122	1249	122
GAARGRLP	MERTKILMGSAERLEGAARGRLPAVNLAQL	GSAERLEGAARGRLPAVNLAQLNRSSGPVS	E	G	A	L	P	A	2	2	0	0	0	0	0	2	0	0	1	0	0	0	1	0	0	0	0	0	0	0	8		796.467	A0A2J7QPR5;A0A2J7QPR8;A0A2J7QPR7;A0A2J7QPT0	A0A2J7QPR5	189	196	yes	no	1	0.012508	3.3922	By MS/MS	1	44797000	42040000	123	733	123
GAFYMSSG	TLNGTLLPVIVFISGGAFYMSSGSINTYKP	VIVFISGGAFYMSSGSINTYKPQLFMDKDV	G	G	A	S	G	S	1	0	0	0	0	0	0	2	0	0	0	0	1	1	0	2	0	0	1	0	0	0	8		818.327	A0A067RCF4	A0A067RCF4	139	146	yes	yes	2	0.012508	16.154	By MS/MS	1	130590000	58826000	125	334	125
GANSYNAF	HSRQAVCITSVSQVAGANSYNAFRHSATEI	TSVSQVAGANSYNAFRHSATEIQSTSTLGM	A	G	A	A	F	R	2	0	2	0	0	0	0	1	0	0	0	0	0	1	0	1	0	0	1	0	0	0	8		842.356	A0A2J7QTM5;A0A2J7QTM6;A0A2J7QTL8;A0A2J7QTM0;A0A2J7QTL7	A0A2J7QTM5	373	380	yes	no	2	0.012508	3.6118	By MS/MS	1	20686000	20380000	128	747	128
GCGITARG	RAIKGLTNIKCVDLSGCGITARGAMAVAEM	IKCVDLSGCGITARGAMAVAEMLKYQKIQR	S	G	C	R	G	A	1	1	0	0	1	0	0	3	0	1	0	0	0	0	0	0	1	0	0	0	0	0	8		733.354	A0A2J7R046;A0A2J7R086;A0A2J7R052;A0A2J7R055;A0A2J7R068	A0A2J7R046	177	184	yes	no	2	0.012508	3.6118			411210	0	131	774	131
GCICGKER	QLASAVSSRGVSSVAGCICGKERVFTDDCI	RGVSSVAGCICGKERVFTDDCIVQVTRTLY	A	G	C	E	R	V	0	1	0	0	2	0	1	2	0	1	0	1	0	0	0	0	0	0	0	0	0	0	8		864.395	A0A6L2PIC1	A0A6L2PIC1	93	100	yes	yes	2	0.012508	3.6118	By MS/MS	1	9468800	9468800	132	1026	132
GDATVKKG	SLSWLLAAGSHQINVGDATVKKGCWCSLVA	GSHQINVGDATVKKGCWCSLVALGAGVERV	V	G	D	K	G	C	1	0	0	1	0	0	0	2	0	0	0	2	0	0	0	0	1	0	0	1	0	0	8		774.424	A0A067RJS6	A0A067RJS6	227	234	yes	yes	1	0.012508	3.3922	By MS/MS	1	973330	930710	133	414	133
GEVHETNI	RDLDFTIELDFKGELGEVHETNIYRMR___	LDFKGELGEVHETNIYRMR___________	L	G	E	N	I	Y	0	0	1	0	0	0	2	1	1	1	0	0	0	0	0	0	1	0	0	1	0	0	8		897.419	A0A2J7QLM3;A0A2J7QLL8	A0A2J7QLM3	346	353	yes	no	2	0.012508	3.6118	By MS/MS	1	11861000	11728000	136	714	136
GFVTLKQFM	RQFGIRRNEQREDTSGFVTLKQFMLSRQEE	QREDTSGFVTLKQFMLSRQEEERRQCRRAV	S	G	F	F	M	L	0	0	0	0	0	1	0	1	0	0	1	1	1	2	0	0	1	0	0	1	0	0	9		1069.56	A0A2J7QMM2;A0A2J7QMM1;A0A2J7QMQ0;A0A2J7QMM8	A0A2J7QMM2	285	293	yes	no	2	1.0881E-71	50.039	By MS/MS	1	0	0	138	720	138
GGARPKGK	CPKRNDCGRHGTLDVGGARPKGKNLVCNIP	RHGTLDVGGARPKGKNLVCNIPNGIGPALS	V	G	G	G	K	N	1	1	0	0	0	0	0	3	0	0	0	2	0	0	1	0	0	0	0	0	0	0	8		769.456	A0A6L2PGP5	A0A6L2PGP5	41	48	yes	yes	1	0.012508	3.3922	By MS/MS	1	23429000	23429000	141	1015	141
GGFTSAGG	SGAYPGADEGGSSVSGGFTSAGGPSGPGGA	EGGSSVSGGFTSAGGPSGPGGAYPVAGQGL	S	G	G	G	G	P	1	0	0	0	0	0	0	4	0	0	0	0	0	1	0	1	1	0	0	0	0	0	8		652.282	A0A2J7QA57;A0A2J7QA60;A0A2J7QA63	A0A2J7QA57	362	369	yes	no	1	0.012508	3.3922	By MS/MS	1	1680700	1680700	144	652	144
GGKGNGGP	ENKDDSQNTEVIMETGGKGNGGPFITRLMV	TEVIMETGGKGNGGPFITRLMVRKGGVSIA	T	G	G	G	P	F	0	0	1	0	0	0	0	5	0	0	0	1	0	0	1	0	0	0	0	0	0	0	8		642.309	A0A2J7PEX4	A0A2J7PEX4	460	467	yes	yes	1	0.012508	3.3922	By MS/MS	1	669130	669130	148	515	148
GGLKPPTP	RVGSDGFALLKPEDEGGLKPPTPVNLPGDD	LLKPEDEGGLKPPTPVNLPGDDEYDEVIEE	E	G	G	T	P	V	0	0	0	0	0	0	0	2	0	0	1	1	0	0	3	0	1	0	0	0	0	0	8		765.438	A0A067QST7	A0A067QST7	183	190	yes	yes	1	0.012508	3.6118	By MS/MS	1	8899300	5119500	149	87	149
GGPSEAYF	PDQYWLRVKPSSSTSGGPSEAYFPFLESHE	KPSSSTSGGPSEAYFPFLESHEPPACYRLD	S	G	G	Y	F	P	1	0	0	0	0	0	1	2	0	0	0	0	0	1	1	1	0	0	1	0	0	0	8		826.35	A0A2J7PEA5	A0A2J7PEA5	92	99	yes	yes	2	0.012508	3.3922	By matching	1	2757700	958040	150	510	150
GGYAGQQF	PVQPLEPAYQTAPPGGGYAGQQFQPPSQHD	YQTAPPGGGYAGQQFQPPSQHDPHQMAPPL	G	G	G	Q	F	Q	1	0	0	0	0	2	0	3	0	0	0	0	0	1	0	0	0	0	1	0	0	0	8		826.361	A0A067RQW4	A0A067RQW4	341	348	yes	yes	1	0.012508	9.7496	By MS/MS	1	9389300	9389300	151	450	151
GIGPKSGM	TPAMARHPPKLQHFRGIGPKSGMKPHALPI	PKLQHFRGIGPKSGMKPHALPIKFVGLSQE	R	G	I	G	M	K	0	0	0	0	0	0	0	3	0	1	0	1	1	0	1	1	0	0	0	0	0	0	8		745.379	A0A067RJV6	A0A067RJV6	363	370	yes	yes	1	0.012508	3.6118	By MS/MS	1	326520	326520	154	415	154
GKCFHLHE	ATANLPLPQLHDFFDGKCFHLHEELSAVVR	QLHDFFDGKCFHLHEELSAVVRSKLKRYII	D	G	K	H	E	E	0	0	0	0	1	0	1	1	2	0	1	1	0	1	0	0	0	0	0	0	0	0	8		969.449	A0A2J7PVP4;A0A2J7PVP0;A0A2J7PVQ6	A0A2J7PVP4	378	385	yes	no	2	0.012508	4.3563	By MS/MS	1	315710	315710	155	591	155
GKNHAFSL	LDDSDSYNDLQLDFSGKNHAFSLDNVSYIT	DLQLDFSGKNHAFSLDNVSYITKENGDSIG	S	G	K	S	L	D	1	0	1	0	0	0	0	1	1	0	1	1	0	1	0	1	0	0	0	0	0	0	8		872.45	A0A2J7PRK2;A0A2J7PRK1;A0A6L2PGK9;A0A2J7PRM2;A0A2J7PRK0	A0A2J7PRK2	186	193	yes	no	2	0.012508	3.3922	By MS/MS	1	8968200	8968200	159	575	159
GLKPGKMK	GGASTSSSSSGARIFGLKPGKMKWIRYVTQ	SSGARIFGLKPGKMKWIRYVTQMKEMRQLH	F	G	L	M	K	W	0	0	0	0	0	0	0	2	0	0	1	3	1	0	1	0	0	0	0	0	0	0	8		857.516	A0A6L2PH30	A0A6L2PH30	281	288	yes	yes	2	0.012508	3.3922	By MS/MS	1	9057300	9057300	163	1016	163
GMSCAKQH	NSGSKFSTHSLPRSAGMSCAKQHSPVSGSA	HSLPRSAGMSCAKQHSPVSGSATLPTKNGK	A	G	M	Q	H	S	1	0	0	0	1	1	0	1	1	0	0	1	1	0	0	1	0	0	0	0	0	0	8		860.363	A0A2J7RL14	A0A2J7RL14	391	398	yes	yes	2	0.012508	3.3922	By MS/MS	1	6629500	6629500	164	880	164
GNAVFVPP	GGNEGIVEPYWLTSSGNAVFVPPDVSLFVS	PYWLTSSGNAVFVPPDVSLFVSQNKTHLCL	S	G	N	P	P	D	1	0	1	0	0	0	0	1	0	0	0	0	0	1	2	0	0	0	0	2	0	0	8		799.423	A0A067R2K2	A0A067R2K2	208	215	yes	yes	1	0.012508	16.154			10013000	0	165	216	165
GNDNWLIR	ERLVVLDYIIRNTDRGNDNWLIRYDQPNIQ	IIRNTDRGNDNWLIRYDQPNIQSVAGAGGE	R	G	N	I	R	Y	0	1	2	1	0	0	0	1	0	1	1	0	0	0	0	0	0	1	0	0	0	0	8		986.493	D0UMQ4;A0A6L2PLB9;A0A2J7QLT2;A0A2J7QLR6;A0A2J7QLT7	D0UMQ4	131	138	yes	no	2	0.012508	4.137	By MS/MS	1	916990	916990	166	716	166
GPAGGRRA	LDQVDSAGSTRLLVTGPAGGRRAARSTGGA	STRLLVTGPAGGRRAARSTGGASTHSLNEA	T	G	P	R	A	A	2	2	0	0	0	0	0	3	0	0	0	0	0	0	1	0	0	0	0	0	0	0	8		740.404	A0A2J7R6K3;A0A2J7R6J7;A0A2J7R6J4;A0A067QPR7;A0A2J7R6J0	A0A2J7R6K3	186	193	yes	no	2	0.012508	3.6118	By MS/MS	1	5877000	5877000	167	56	167
GPAVWPIF	WDIRTGIEKRHFSADGPAVWPIFRWSQDDR	KRHFSADGPAVWPIFRWSQDDRFFARIGSD	D	G	P	I	F	R	1	0	0	0	0	0	0	1	0	1	0	0	0	1	2	0	0	1	0	1	0	0	8		885.475	A0A067QVW9	A0A067QVW9	302	309	yes	yes	2	0.012508	3.6118	By MS/MS	1	681970	428110	168	124	168
GPHAEPPK	SSAPPASLIMTTALKGPHAEPPKLFQPYKS	IMTTALKGPHAEPPKLFQPYKSDLTERATS	K	G	P	P	K	L	1	0	0	0	0	0	1	1	1	0	0	1	0	0	3	0	0	0	0	0	0	0	8		831.424	A0A067QQF6	A0A067QQF6	494	501	yes	yes	2	0.012508	3.3922	By MS/MS	1	1286400	1286400	169	64	169
GRAMTSKF	______________________________	VDWRTAGGRAMTSKFLLDSMLPKYHHQLYQ	G	G	R	K	F	L	1	1	0	0	0	0	0	1	0	0	0	1	1	1	0	1	1	0	0	0	0	0	8		896.454	A0A6L2PLG0	A0A6L2PLG0	13	20	yes	yes	2	0.012508	3.6118	By MS/MS	1	802550	802550	171	1053	171
GRLMLIHW	MDRETLKDYLLVPGEGRLMLIHWALSELNI	YLLVPGEGRLMLIHWALSELNIVVNKHDIT	E	G	R	H	W	A	0	1	0	0	0	0	0	1	1	1	2	0	1	0	0	0	0	1	0	0	0	0	8		1024.56	A0A2J7QFC7;A0A2J7QFD3	A0A2J7QFC7	37	44	yes	no	2	0.012508	3.6118	By MS/MS	1	591190	591190	173	683	173
GSYKWFLF	PKNEFYVLGQEATNFGSYKWFLFLAIPQVM	GQEATNFGSYKWFLFLAIPQVMKLLGINLV	F	G	S	L	F	L	0	0	0	0	0	0	0	1	0	0	1	1	0	2	0	1	0	1	1	0	0	0	8		1046.52	A0A067RBN0	A0A067RBN0	657	664	yes	yes	2	0.012508	4.3563			841500	0	175	326	175
GVAPAPAG	FIGKKAELLNNLFGSGVAPAPAGMPSFIPP	LNNLFGSGVAPAPAGMPSFIPPWISGGVIS	S	G	V	A	G	M	3	0	0	0	0	0	0	2	0	0	0	0	0	0	2	0	0	0	0	1	0	0	8		638.339	A0A067QI35	A0A067QI35	130	137	yes	yes	2	0.012508	9.7496	By MS/MS	1	558120	558120	176	21	176
GVCSATFH	FLQKNFKSDAVCHVAGVCSATFHKHRPVLK	DAVCHVAGVCSATFHKHRPVLKKVDVVHES	A	G	V	F	H	K	1	0	0	0	1	0	0	1	1	0	0	0	0	1	0	1	1	0	0	1	0	0	8		820.354	A0A067RE75;A0A2J7RAC4	A0A067RE75	189	196	yes	no	2	0.012508	9.7496	By MS/MS	1	282280	282280	177	351	177
GVILEYSE	IAGVFDRHHLQVTENGVILEYSELEAVIFD	HLQVTENGVILEYSELEAVIFDIFFAAQKE	N	G	V	S	E	L	0	0	0	0	0	0	2	1	0	1	1	0	0	0	0	1	0	0	1	1	0	0	8		908.449	A0A2J7R5L1	A0A2J7R5L1	75	82	yes	yes	2	0.012508	9.2405			79536000	0	178	801	178
GVNAVGFP	DSKPRQPVKTLQQVRGVNAVGFPESFPASP	KTLQQVRGVNAVGFPESFPASPMRAVLPLD	R	G	V	F	P	E	1	0	1	0	0	0	0	2	0	0	0	0	0	1	1	0	0	0	0	2	0	0	8		759.392	A0A6L2PHQ8	A0A6L2PHQ8	107	114	yes	yes	1	0.012508	43	By MS/MS	1	31313000	28142000	179	1022	179
GVVRKRLM	GCYIGQEVTARTHHTGVVRKRLMPIFFESV	TARTHHTGVVRKRLMPIFFESVPQTKLEVN	T	G	V	L	M	P	0	2	0	0	0	0	0	1	0	0	1	1	1	0	0	0	0	0	0	2	0	0	8		957.591	A0A6L2Q8Y0;A0A2J7QU66	A0A6L2Q8Y0	284	291	yes	no	2	0.012508	4.3563	By MS/MS	1	7081500	7081500	180	750	180
GYGSAGSR	CCSSGYYESPPDKEEGYGSAGSRAASGERR	SPPDKEEGYGSAGSRAASGERREWTEEEKR	E	G	Y	S	R	A	1	1	0	0	0	0	0	3	0	0	0	0	0	0	0	2	0	0	1	0	0	0	8		753.341	A0A067RPK2	A0A067RPK2	1111	1118	yes	yes	2	0.012508	15.439	By MS/MS	1	7642000	6758700	183	445	183
GYKKTNKK	VAHGHRPPNTTLLNTGYKKTNKKLNNILMD	NTTLLNTGYKKTNKKLNNILMDVIIHINML	T	G	Y	K	K	L	0	0	1	0	0	0	0	1	0	0	0	4	0	0	0	0	1	0	1	0	0	0	8		965.566	A0A067RAS1	A0A067RAS1	273	280	yes	yes	2	0.012508	4.3563	By MS/MS	1	1990800	1990800	185	310	185
GYRLSKAW	______________________________	______________________________	E	G	Y	A	W	C	1	1	0	0	0	0	0	1	0	0	1	1	0	0	0	1	0	1	1	0	0	0	8		979.524	A0A067QUZ1	A0A067QUZ1	3	10	yes	yes	2	0.012508	4.3563	By MS/MS	1	3344300	3344300	187	110	187
HAGHLTIS	AEAYFDNDNWVRYFLHAGHLTISGCKMSKS	NWVRYFLHAGHLTISGCKMSKSLKNFVTIK	L	H	A	I	S	G	1	0	0	0	0	0	0	1	2	1	1	0	0	0	0	1	1	0	0	0	0	0	8		834.435	A0A067QG85	A0A067QG85	386	393	yes	yes	1	0.012508	3.6118	By MS/MS	1	1219200	1219200	189	9	189
HDHWNMWK	PRILPTEYGGDAGPLHDHWNMWKEKLESYR	GGDAGPLHDHWNMWKEKLESYRSWFLEQED	L	H	D	W	K	E	0	0	1	1	0	0	0	0	2	0	0	1	1	0	0	0	0	2	0	0	0	0	8		1152.49	A0A2J7Q1T9	A0A2J7Q1T9	252	259	yes	yes	2	0.012508	4.3563	By MS/MS	1	786140	786140	192	613	192
HDTSKSTA	EGPASPPAAGDSIFDHDTSKSTALSNDVDA	AGDSIFDHDTSKSTALSNDVDALRLLLQES	D	H	D	T	A	L	1	0	0	1	0	0	0	0	1	0	0	1	0	0	0	2	2	0	0	0	0	0	8		845.388	A0A6L2PZR9	A0A6L2PZR9	1351	1358	yes	yes	2	0.012508	3.3922	By MS/MS	1	612950	612950	193	1163	193
HELHRGAE	RKQQQKKKDREGELQHELHRGAEGEEGNHT	DREGELQHELHRGAEGEEGNHTTGIEGNVD	Q	H	E	A	E	G	1	1	0	0	0	0	2	1	2	0	1	0	0	0	0	0	0	0	0	0	0	0	8		947.457	A0A067R7B8	A0A067R7B8	1321	1328	yes	yes	2	0.012508	4.3563	By MS/MS	1	449180	449180	195	279	195
HFSGSKKE	______________________________	______________________________	M	H	F	K	E	M	0	0	0	0	0	0	1	1	1	0	0	2	0	1	0	2	0	0	0	0	0	0	8		918.456	A0A067QRH9	A0A067QRH9	2	9	yes	yes	2	0.012508	3.6118	By MS/MS	1	361340	361340	197	73	197
HGGYYYPM	VSNPSTTPHRYQLERHGGYYYPMLSTPQQY	HRYQLERHGGYYYPMLSTPQQYPLYPAQKR	R	H	G	P	M	L	0	0	0	0	0	0	0	2	1	0	0	0	1	0	1	0	0	0	3	0	0	0	8		986.396	A0A6L2PLP4	A0A6L2PLP4	268	275	yes	yes	2	0.012508	4.5947	By MS/MS	1	453410	453410	198	1054	198
HGKGRGKG	DAEEEEEEEEPSFFSHGKGRGKGRGPYYNS	EEPSFFSHGKGRGKGRGPYYNSYFPMVFGF	S	H	G	K	G	R	0	1	0	0	0	0	0	4	1	0	0	2	0	0	0	0	0	0	0	0	0	0	8		795.446	A0A6L2PTY0	A0A6L2PTY0	209	216	yes	yes	2	0.012508	3.3922	By matching	1	1281900	883990	199	1111	199
HGYSDPKT	LKKFSERTKDALQYLHGYSDPKTQLEIRVP	KDALQYLHGYSDPKTQLEIRVPQDDAERKL	L	H	G	K	T	Q	0	0	0	1	0	0	0	1	1	0	0	1	0	0	1	1	1	0	1	0	0	0	8		903.409	A0A6L2PAG5	A0A6L2PAG5	362	369	yes	yes	2	0.012508	3.3922	By MS/MS	1	692320	692320	201	964	201
HHHWQGEQ	LSIALVVALSRTCDYHHHWQGEQGSPIEIQ	LSRTCDYHHHWQGEQGSPIEIQTPNTMDPD	Y	H	H	E	Q	G	0	0	0	0	0	2	1	1	3	0	0	0	0	0	0	0	0	1	0	0	0	0	8		1057.45	A0A6L2Q807	A0A6L2Q807	238	245	yes	yes	2	0.012508	4.3563	By MS/MS	1	302660	302660	202	1219	202
HKVMSKDD	ELLREMFEKYGRITSHKVMSKDDGKSRGFG	KYGRITSHKVMSKDDGKSRGFGFVAFEEPE	S	H	K	D	D	G	0	0	0	2	0	0	0	0	1	0	0	2	1	0	0	1	0	0	0	1	0	0	8		958.454	A0A2J7QKS7;A0A2J7QJ01;A0A6L2QBF5	A0A2J7QKS7	221	228	yes	no	2	0.012508	4.3563	By MS/MS	1	13677000	13260000	205	701	205
HLNWWPLI	MFVISVCALCAGTVCHLNWWPLIRDCFFYA	LCAGTVCHLNWWPLIRDCFFYALSILVMLF	C	H	L	L	I	R	0	0	1	0	0	0	0	0	1	1	2	0	0	0	1	0	0	2	0	0	0	0	8		1077.58	A0A2J7RFW4;A0A2J7RFW1;A0A6L2PG01	A0A2J7RFW4	206	213	yes	no	2	0.012508	4.5947	By MS/MS	1	2534600	1557400	209	850	209
HLRLYNCE	SIKTEEYDHKLKMKKHLRLYNCEVAGHRNK	HKLKMKKHLRLYNCEVAGHRNKFPFSSGSV	K	H	L	C	E	V	0	1	1	0	1	0	1	0	1	0	2	0	0	0	0	0	0	0	1	0	0	0	8		1046.5	A0A6L2Q605	A0A6L2Q605	189	196	yes	yes	2	0.012508	4.3563	By MS/MS	1	157750	157750	210	1200	210
HMLWDYRC	YYNSQDYGKALTLLTHMLWDYRCEKWWQLL	KALTLLTHMLWDYRCEKWWQLLTNILTLAL	T	H	M	R	C	E	0	1	0	1	1	0	0	0	1	0	1	0	1	0	0	0	0	1	1	0	0	0	8		1122.47	A0A2J7R7T7;A0A2J7R7T4;A0A2J7R7T2;A0A067RLD5;A0A6L2P8I5;A0A2J7R7U6	A0A2J7R7T7	476	483	yes	no	2	0.012508	4.5947	By MS/MS	1	3253900	3253900	211	429	211
HPGAGGRA	RACSSAVIPGVTTRDHPGAGGRALHERSHS	PGVTTRDHPGAGGRALHERSHSDTPTLPLP	D	H	P	R	A	L	2	1	0	0	0	0	0	3	1	0	0	0	0	0	1	0	0	0	0	0	0	0	8		721.362	A0A6L2PY69	A0A6L2PY69	1154	1161	yes	yes	2	0.012508	3.6118	By MS/MS	1	635210	635210	212	1146	212
HQDPSHFY	PECPENDIEGSKYFPHQDPSHFYHCSHGVA	EGSKYFPHQDPSHFYHCSHGVAHCKACPAG	P	H	Q	F	Y	H	0	0	0	1	0	1	0	0	2	0	0	0	0	1	1	1	0	0	1	0	0	0	8		1029.43	A0A2J7QU81	A0A2J7QU81	167	174	yes	yes	2	0.012508	4.3563	By MS/MS	1	1223400	1223400	213	751	213
HTCPYRKI	LHTIKDHEGQCPYRNHTCPYRKISKEDCFW	GQCPYRNHTCPYRKISKEDCFWAGPLPELK	N	H	T	K	I	S	0	1	0	0	1	0	0	0	1	1	0	1	0	0	1	0	1	0	1	0	0	0	8		1016.52	A0A2J7QN85	A0A2J7QN85	101	108	yes	yes	2	0.012508	4.3563	By MS/MS	1	894860	894860	214	725	214
HVQYDYIY	DPDRAILYRHWSRPTHVQYDYIYDYRRNYY	RHWSRPTHVQYDYIYDYRRNYYDDVIDYLD	T	H	V	I	Y	D	0	0	0	1	0	1	0	0	1	1	0	0	0	0	0	0	0	0	3	1	0	0	8		1099.5	A0A6L2Q5M2	A0A6L2Q5M2	46	53	yes	yes	2	0.012508	4.5947	By MS/MS	1	839670	839670	215	1198	215
HWLPPETN	VSVNWLYNLSINLWSHWLPPETNETILRGG	LSINLWSHWLPPETNETILRGGYYTALAKP	S	H	W	T	N	E	0	0	1	0	0	0	1	0	1	0	1	0	0	0	2	0	1	1	0	0	0	0	8		992.472	A0A2J7PF09	A0A2J7PF09	348	355	yes	yes	2	0.012508	4.5947	By MS/MS	1	653910	653910	216	516	216
HWPTSSNK	ALVRKMLEHAARGPPHWPTSSNKRPSCRVC	HAARGPPHWPTSSNKRPSCRVCSSHGKWSY	P	H	W	N	K	R	0	0	1	0	0	0	0	0	1	0	0	1	0	0	1	2	1	1	0	0	0	0	8		955.451	A0A2J7RN17;A0A2J7R4I2;A0A2J7Q7Z2;A0A2J7RNZ7;A0A2J7PCT7;A0A2J7R4I9	A0A2J7RN17	206	213	yes	no	2	0.012508	4.5947	By MS/MS	1	671500	613000	217	502	217
IAEFILFF	LMLRLHICLKAWWQLIAEFILFFCINASTV	LKAWWQLIAEFILFFCINASTVYLFMTRTF	L	I	A	F	F	C	1	0	0	0	0	0	1	0	0	2	1	0	0	3	0	0	0	0	0	0	0	0	8		998.548	A0A2J7RL89	A0A2J7RL89	441	448	yes	yes	2	0.012508	11.905	By MS/MS	1	199560000	194330000	218	883	218
ICGCCVWR	ALIAIIVGVCILILAICGCCVWRCCRKKRG	VCILILAICGCCVWRCCRKKRGKDGKGKGR	A	I	C	W	R	C	0	1	0	0	3	0	0	1	0	1	0	0	0	0	0	0	0	1	0	1	0	0	8		938.392	A0A6L2PU57	A0A6L2PU57	62	69	yes	yes	2	0.012508	4.5947	By MS/MS	1	2478100	1494100	220	1113	220
ICKEYFPR	MYYYYGRQFQKLLDLICKEYFPRIEKVTPS	FQKLLDLICKEYFPRIEKVTPSVSSGPVCR	L	I	C	P	R	I	0	1	0	0	1	0	1	0	0	1	0	1	0	1	1	0	0	0	1	0	0	0	8		1054.53	A0A067QU43	A0A067QU43	164	171	yes	yes	2	0.012508	4.5947	By MS/MS	1	2231700	2231700	221	101	221
ICLAWKKW	MSQSNDRVAYNRKDLICLAWKKWKRFTLYK	AYNRKDLICLAWKKWKRFTLYKKLRMEEDC	L	I	C	K	W	K	1	0	0	0	1	0	0	0	0	1	1	2	0	0	0	0	0	2	0	0	0	0	8		1046.57	A0A2J7PS71	A0A2J7PS71	17	24	yes	yes	2	0.012508	4.5947	By MS/MS	1	1104600	943670	222	580	222
ICVGDIAT	GYLLHHGSVNKEGNDICVGDIATAEVNGDD	VNKEGNDICVGDIATAEVNGDDRLGNMRNH	D	I	C	A	T	A	1	0	0	1	1	0	0	1	0	2	0	0	0	0	0	0	1	0	0	1	0	0	8		790.389	A0A067QZS7	A0A067QZS7	675	682	yes	yes	2	0.012508	3.3922	By MS/MS	1	5612300	5195000	223	173	223
IEHFCLGR	PEYGSLEKPVEIFHIIEHFCLGRRRLHVFG	PVEIFHIIEHFCLGRRRLHVFGRDSTIRPG	I	I	E	G	R	R	0	1	0	0	1	0	1	1	1	1	1	0	0	1	0	0	0	0	0	0	0	0	8		973.48	A0A6L2PGC1;A0A2J7QGL2;A0A067R4L5	A0A6L2PGC1	296	303	yes	no	2	0.012508	4.3563	By MS/MS	1	1601500	1601500	224	248	224
IEMHHESI	TVVFAPTAITSEVKSIEMHHESIPEAITGD	ITSEVKSIEMHHESIPEAITGDNIGF____	S	I	E	S	I	P	0	0	0	0	0	0	2	0	2	2	0	0	1	0	0	1	0	0	0	0	0	0	8		994.454	R4UWE8	R4UWE8	280	287	yes	yes	2	0.012508	4.3563	By MS/MS	1	4306400	3164500	225	1255	225
IHLLFLHQ	TFHFMMPFIITAMAMIHLLFLHQTGSNNPM	IITAMAMIHLLFLHQTGSNNPMGLNSDIDK	M	I	H	H	Q	T	0	0	0	0	0	1	0	0	2	1	3	0	0	1	0	0	0	0	0	0	0	0	8		1019.59	A0A8K1WGX2	A0A8K1WGX2	196	203	no	no	2	0.012508	4.5947	By MS/MS	1	4343200	3829000	226	1244	226
IKCHKVML	NEQFVDVTLACEGRSIKCHKVMLSACSSYF	LACEGRSIKCHKVMLSACSSYFEELLSQNP	S	I	K	M	L	S	0	0	0	0	1	0	0	0	1	1	1	2	1	0	0	0	0	0	0	1	0	0	8		970.546	A0A6L2PJ53;A0A067R9B1	A0A6L2PJ53	124	131	yes	no	2	0.012508	4.3563	By MS/MS	1	1987400	1868000	228	297	228
IKRKDANN	______________________________	MEYRGKQIKRKDANNEKSKSSKITSEEKEG	Q	I	K	N	N	E	1	1	2	1	0	0	0	0	0	1	0	2	0	0	0	0	0	0	0	0	0	0	8		957.536	A0A2J7PLT2;A0A2J7PLT6	A0A2J7PLT2	8	15	yes	no	2	0.012508	4.137	By MS/MS	1	501380	501380	229	551	229
IKVFHHFY	SAKSHVYNVSQGLPTIKVFHHFYCYLFYEF	VSQGLPTIKVFHHFYCYLFYEFDRFWIEAK	T	I	K	F	Y	C	0	0	0	0	0	0	0	0	2	1	0	1	0	2	0	0	0	0	1	1	0	0	8		1089.58	A0A067RAV3	A0A067RAV3	252	259	yes	yes	2	0.012508	4.3563	By MS/MS	1	5447000	4044200	230	312	230
ILATFFHY	QLKTVKQILKNANAVILATFFHYYEYDPKA	LKNANAVILATFFHYYEYDPKAVDSEEKNS	V	I	L	H	Y	Y	1	0	0	0	0	0	0	0	1	1	1	0	0	2	0	0	1	0	1	0	0	0	8		1010.52	A0A2J7QEK2	A0A2J7QEK2	66	73	yes	yes	2	0.012508	4.3563	By MS/MS	1	1924400	1924400	231	676	231
ILLHKIFH	KSSTQTLQQELENTRILLHKIFHDILVCNS	QELENTRILLHKIFHDILVCNSAREATLSY	R	I	L	F	H	D	0	0	0	0	0	0	0	0	2	2	2	1	0	1	0	0	0	0	0	0	0	0	8		1019.63	A0A6L2PWR4	A0A6L2PWR4	466	473	yes	yes	3	0.012508	3.7464	By MS/MS	1	178370	178370	232	1135	232
ILLHKRHN	WGSLWVFYIFEVLSKILLHKRHNDQPEQLP	IFEVLSKILLHKRHNDQPEQLPIHRLPKSE	K	I	L	H	N	D	0	1	1	0	0	0	0	0	2	1	2	1	0	0	0	0	0	0	0	0	0	0	8		1029.62	A0A6L2PGN9	A0A6L2PGN9	421	428	yes	yes	2	0.012508	4.5947	By MS/MS	1	2433200	2348800	233	1014	233
IMPPRATH	______________________________	______________________________	E	I	M	T	H	V	1	1	0	0	0	0	0	0	1	1	0	0	1	0	2	0	1	0	0	0	0	0	8		921.485	A0A6L2PTU6	A0A6L2PTU6	5	12	yes	yes	2	0.012508	3.6118	By MS/MS	1	211910	211910	234	1110	234
INGIWYFL	VIATNIEVFIRTITVINGIWYFLVQYTGPL	FIRTITVINGIWYFLVQYTGPLRNVGRFSY	V	I	N	F	L	V	0	0	1	0	0	0	0	1	0	2	1	0	0	1	0	0	0	1	1	0	0	0	8		1024.54	A0A2J7QN51	A0A2J7QN51	169	176	yes	yes	2	0.012508	10.873	By MS/MS	1	16418000	15026000	235	724	235
IPFMIRGV	YFQQMSRRGGIEDDHIPFMIRGVPILHLIP	GGIEDDHIPFMIRGVPILHLIPVPFPSAWH	H	I	P	G	V	P	0	1	0	0	0	0	0	1	0	2	0	0	1	1	1	0	0	0	0	1	0	0	8		931.531	A0A2J7QEB2;A0A2J7QED5;A0A067QJ46	A0A2J7QEB2	295	302	yes	no	2	0.012508	3.6118			382750	0	236	29	236
IPLSLHHYPVC	TGEETIIHDPSERDPIPLSLHHYPVCVSYA	ERDPIPLSLHHYPVCVSYAVFNSGESVAAD	P	I	P	V	C	V	0	0	0	0	1	0	0	0	2	1	2	0	0	0	2	1	0	0	1	1	0	0	11		1277.66	A0A6L2PQH1	A0A6L2PQH1	183	193	yes	yes	2	6.832E-32	44.447	By MS/MS	1	0	0	237	1080	237
IPSIHVTRKVK	GTVLQGTVNINDTVEIPSIHVTRKVKSMQM	DTVEIPSIHVTRKVKSMQMFRKPVECSVQG	E	I	P	V	K	S	0	1	0	0	0	0	0	0	1	2	0	2	0	0	1	1	1	0	0	2	0	0	11		1276.8	A0A067RT86	A0A067RT86	245	255	yes	yes	2	0.0018876	36.395	By MS/MS	1	0	0	238	465	238
IVWDYYKN	GKRETHNPVGRALPSIVWDYYKNGCSVRLL	VGRALPSIVWDYYKNGCSVRLLNPQIFIPK	S	I	V	K	N	G	0	0	1	1	0	0	0	0	0	1	0	1	0	0	0	0	0	1	2	1	0	0	8		1099.53	A0A6L2Q523;A0A2J7PKZ5;A0A2J7PKY7;A0A067RL93	A0A6L2Q523	305	312	yes	no	2	0.012508	4.5947	By MS/MS	1	10439000	10439000	239	427	239
IWEEVSCR	RDSLMAFVECQLLKNIWEEVSCRFNCSWLD	ECQLLKNIWEEVSCRFNCSWLDVLQFRENH	N	I	W	C	R	F	0	1	0	0	1	0	2	0	0	1	0	0	0	0	0	1	0	1	0	1	0	0	8		1020.47	A0A6L2PR58	A0A6L2PR58	213	220	yes	yes	2	0.012508	4.3563	By MS/MS	1	613290	613290	240	1087	240
KAQGLEMP	QKADRARAQAMLDALKAQGLEMPNAGEKRA	QAMLDALKAQGLEMPNAGEKRAPRPGTRVR	L	K	A	M	P	N	1	0	0	0	0	1	1	1	0	0	1	1	1	0	1	0	0	0	0	0	0	0	8		872.443	A0A067QWB9;A0A6L2Q4G6;A0A2J7R8T1	A0A067QWB9	46	53	yes	no	2	0.012508	3.3922	By MS/MS	1	503640	503640	243	131	243
KASGSKTR	KVGAATSTVGNSSSGKASGSKTRSKKEEAL	VGNSSSGKASGSKTRSKKEEALVWKLFEQN	G	K	A	T	R	S	1	1	0	0	0	0	0	1	0	0	0	2	0	0	0	2	1	0	0	0	0	0	8		833.472	A0A2J7RJZ6;A0A2J7RK05;A0A6L2PX53;A0A2J7RK14	A0A2J7RJZ6	534	541	yes	no	2	0.012508	3.3922	By MS/MS	1	2684400	2684400	244	874	244
KCFAAGAR	HRHTGEKPFCCTACGKCFAAGARLRRHSLI	FCCTACGKCFAAGARLRRHSLIHADRKF__	G	K	C	A	R	L	3	1	0	0	1	0	0	1	0	0	0	1	0	1	0	0	0	0	0	0	0	0	8		822.417	A0A6L2QAA3	A0A6L2QAA3	280	287	yes	yes	2	0.012508	3.3922			305760	0	245	1231	245
KDKYGLLL	RYEDGEYLKLAMKEKKDKYGLLLSAMQRER	KLAMKEKKDKYGLLLSAMQRERNVPTAEVL	K	K	D	L	L	S	0	0	0	1	0	0	0	1	0	0	3	2	0	0	0	0	0	0	1	0	0	0	8		948.564	A0A067RCF0	A0A067RCF0	123	130	yes	yes	2	0.012508	4.5947	By MS/MS	1	5168400	4371600	246	333	246
KFSHWYPW	SDSHNKMDFSHWLFDKFSHWYPWHVCGAVL	FSHWLFDKFSHWYPWHVCGAVLVSLPIASV	D	K	F	P	W	H	0	0	0	0	0	0	0	0	1	0	0	1	0	1	1	1	0	2	1	0	0	0	8		1149.54	A0A2J7RFN1;A0A2J7RFM8	A0A2J7RFN1	640	647	yes	no	3	0.012508	3.5715	By MS/MS	1	321150	321150	247	847	247
KGATGAVF	RGSANYVWCTTSVLGKGATGAVFQGVNKNN	CTTSVLGKGATGAVFQGVNKNNGEPVAVKT	G	K	G	V	F	Q	2	0	0	0	0	0	0	2	0	0	0	1	0	1	0	0	1	0	0	1	0	0	8		749.407	A0A6L2PQX9;A0A2J7R3N3	A0A6L2PQX9	20	27	yes	no	1	0.012508	17.986	By MS/MS	1	6355400	6355400	248	786	248
KGRRFTFQ	VVEVPQTTPAPDKRGKGRRFTFQSTVRQIE	PAPDKRGKGRRFTFQSTVRQIERRRLAEKL	G	K	G	F	Q	S	0	2	0	0	0	1	0	1	0	0	0	1	0	2	0	0	1	0	0	0	0	0	8		1038.57	A0A2J7RKM4;A0A2J7RKL8	A0A2J7RKM4	730	737	yes	no	2	0.012508	4.3563			6947400	0	252	877	252
KHIIPYLC	TANLEGGLVGCLALLKHIIPYLCDATLMDQ	VGCLALLKHIIPYLCDATLMDQLQDVMLKT	L	K	H	L	C	D	0	0	0	0	1	0	0	0	1	2	1	1	0	0	1	0	0	0	1	0	0	0	8		985.542	A0A2J7RNH6;A0A067RGQ5	A0A2J7RNH6	754	761	yes	no	2	0.012508	4.5947	By matching	1	908980	483320	254	383	254
KHYNLIMN	KLRKIEIKLQKETVIKHYNLIMNYLDEFNE	LQKETVIKHYNLIMNYLDEFNEKKK_____	I	K	H	M	N	Y	0	0	2	0	0	0	0	0	1	1	1	1	1	0	0	0	0	0	1	0	0	0	8		1031.52	R4V1D8	R4V1D8	242	249	yes	yes	2	0.012508	4.5947	By MS/MS	1	773060	773060	255	1257	255
KIMNLIYA	IILVIFGIVAIFIPGKIMNLIYASCGALLF	VAIFIPGKIMNLIYASCGALLFSLYLIYDT	G	K	I	Y	A	S	1	0	1	0	0	0	0	0	0	2	1	1	1	0	0	0	0	0	1	0	0	0	8		964.542	A0A2J7PPX8;A0A2J7REU0	A0A2J7PPX8	180	187	yes	no	2	0.012508	4.3563	By matching	1	53644000	35775000	256	564	256
KKAKGLRH	NCYIRVAKSNMIDEWKKAKGLRHLGISPYI	SNMIDEWKKAKGLRHLGISPYIGSGSHVYR	W	K	K	R	H	L	1	1	0	0	0	0	0	1	1	0	1	3	0	0	0	0	0	0	0	0	0	0	8		936.598	A0A6L2PU43	A0A6L2PU43	544	551	yes	yes	2	0.012508	4.5947	By MS/MS	1	22407000	22407000	257	1112	257
KKAKVEDD	NSSSASDEDKAREMIKKAKVEDDEYKTSTE	DKAREMIKKAKVEDDEYKTSTEEQTYYSIA	I	K	K	D	D	E	1	0	0	2	0	0	1	0	0	0	0	3	0	0	0	0	0	0	0	1	0	0	8		931.497	A0A067RGH0;A0A2J7REK0	A0A067RGH0	690	697	yes	no	2	0.012508	3.3922	By MS/MS	1	825430	825430	258	381	258
KKHKLYQK	LNKPWVTEAMKNEIMKKHKLYQKAKKSNDE	AMKNEIMKKHKLYQKAKKSNDESDWKEFKE	M	K	K	Q	K	A	0	0	0	0	0	1	0	0	1	0	1	4	0	0	0	0	0	0	1	0	0	0	8		1071.66	A0A067QYX0	A0A067QYX0	132	139	yes	yes	1	0.012508	4.3563			508910	0	259	162	259
KKKQCGHP	CSLGNKNTPVPPPRQKKKQCGHPHSIPLYA	PVPPPRQKKKQCGHPHSIPLYAEVNYSLKK	Q	K	K	H	P	H	0	0	0	0	1	1	0	1	1	0	0	3	0	0	1	0	0	0	0	0	0	0	8		924.496	A0A2J7PLI2	A0A2J7PLI2	323	330	yes	yes	2	0.012508	3.3922	By MS/MS	1	727880	727880	261	549	261
KLKEVMTV	CAKNRRRTILNLISCKLKEVMTVYPPPGFN	ILNLISCKLKEVMTVYPPPGFNLIIGPICK	C	K	L	T	V	Y	0	0	0	0	0	0	1	0	0	0	1	2	1	0	0	0	1	0	0	2	0	0	8		946.552	A0A2J7QRI8	A0A2J7QRI8	729	736	yes	yes	2	0.012508	4.3563			230290	0	263	737	263
KMLWLLWR	QIPVYMLVGGSFGTLKMLWLLWRQISSRRY	GGSFGTLKMLWLLWRQISSRRYELLDLTAQ	L	K	M	W	R	Q	0	1	0	0	0	0	0	0	0	0	3	1	1	0	0	0	0	2	0	0	0	0	8		1144.66	A0A2J7R1Q6;A0A067R154	A0A2J7R1Q6	174	181	yes	no	2	0.012508	4.3563	By MS/MS	1	935130	935130	265	195	265
KNAAPYPP	FIDLNNGNKSLCFKAKNAAPYPPTTIPFLN	KSLCFKAKNAAPYPPTTIPFLNYSICTYAD	A	K	N	P	P	T	2	0	1	0	0	0	0	0	0	0	0	1	0	0	3	0	0	0	1	0	0	0	8		856.444	A0A059WND1	A0A059WND1	163	170	yes	yes	2	0.012508	3.6118			636110000	0	267	1	267
KNEDRKTR	SRAFCLTHTQTFNKEKNEDRKTRFQHITLV	TQTFNKEKNEDRKTRFQHITLVCLWNIVLL	E	K	N	T	R	F	0	2	1	1	0	0	1	0	0	0	0	2	0	0	0	0	1	0	0	0	0	0	8		1045.56	A0A2J7PYS3	A0A2J7PYS3	25	32	yes	yes	2	0.012508	4.137	By MS/MS	1	3859100	3859100	268	599	268
KNFARKLR	GNDKCYAEIHHVFHLKNFARKLRKFIATCD	IHHVFHLKNFARKLRKFIATCDVCQRTKHL	L	K	N	L	R	K	1	2	1	0	0	0	0	0	0	0	1	2	0	1	0	0	0	0	0	0	0	0	8		1031.64	A0A6L2PLE7	A0A6L2PLE7	227	234	yes	yes	2	0.012508	4.3563	By MS/MS	1	7419200	7419200	269	1051	269
KPAKRWHS	INNFHIVQQEAFPDFKPAKRWHSLEEVPGS	QEAFPDFKPAKRWHSLEEVPGSDSAVVVAG	F	K	P	H	S	L	1	1	0	0	0	0	0	0	1	0	0	2	0	0	1	1	0	1	0	0	0	0	8		1008.56	A0A2J7Q224;A0A2J7Q239	A0A2J7Q224	597	604	yes	no	2	0.012508	4.137	By MS/MS	1	880620	880620	270	616	270
KPCAPREF	YLISIYVACLRVSADKPCAPREFGAGNIVC	CLRVSADKPCAPREFGAGNIVCVCNMTYCD	D	K	P	E	F	G	1	1	0	0	1	0	1	0	0	0	0	1	0	1	2	0	0	0	0	0	0	0	8		946.469	A0A2J7R6J3	A0A2J7R6J3	22	29	yes	yes	2	0.012508	4.3563	By MS/MS	1	3007300	3007300	271	812	271
KPGMGVGK	PGMGKHTFAYLGTIIKPGMGVGKPGESPQL	AYLGTIIKPGMGVGKPGESPQLVLPTAGLV	I	K	P	G	K	P	0	0	0	0	0	0	0	3	0	0	0	2	1	0	1	0	0	0	0	1	0	0	8		772.427	A0A067REY4;A0A2J7RSP0	A0A067REY4	118	125	yes	no	1	0.012508	3.3922	By MS/MS	1	421300	421300	272	361	272
KQRQQQWD	LQRLIQKYLQRKQRQKQRQQQWDLFLKEKP	LQRKQRQKQRQQQWDLFLKEKPDETKNHPD	Q	K	Q	W	D	L	0	1	0	1	0	4	0	0	0	0	0	1	0	0	0	0	0	1	0	0	0	0	8		1115.55	A0A6L2Q001	A0A6L2Q001	960	967	yes	yes	2	0.012508	4.3563	By MS/MS	1	273180	273180	274	1164	274
KQTEQLKP	VLRLEPVAVEIETLRKQTEQLKPMMKEYRD	VEIETLRKQTEQLKPMMKEYRDYGTTIDKV	R	K	Q	K	P	M	0	0	0	0	0	2	1	0	0	0	1	2	0	0	1	0	1	0	0	0	0	0	8		970.545	A0A2J7PSP3;A0A2J7PSP1;A0A2J7PSN8;A0A2J7PSP5	A0A2J7PSP3	414	421	yes	no	2	0.012508	4.3563	By MS/MS	1	1376200	1184900	275	582	275
KQWTEDYK	KTGLQAEDKENGKIKKQWTEDYKLLGWGPR	KENGKIKKQWTEDYKLLGWGPRGLFPEYLE	K	K	Q	Y	K	L	0	0	0	1	0	1	1	0	0	0	0	2	0	0	0	0	1	1	1	0	0	0	8		1096.52	A0A067QQS1	A0A067QQS1	657	664	yes	yes	2	0.012508	4.3563	By MS/MS	1	3037800	3037800	276	67	276
KQWVHWLT	IEKVREKTETAKQRGKQWVHWLTPNIESDD	ETAKQRGKQWVHWLTPNIESDDTTVTDEGD	G	K	Q	L	T	P	0	0	0	0	0	1	0	0	1	0	1	1	0	0	0	0	1	2	0	1	0	0	8		1096.58	A0A6L2PFH5	A0A6L2PFH5	586	593	yes	yes	2	0.012508	4.3563	By MS/MS	1	671480	671480	277	1004	277
KRFHRQAQ	HKNHEHVALKMVRNEKRFHRQAQEEIRILE	LKMVRNEKRFHRQAQEEIRILEHLRKQDKD	E	K	R	A	Q	E	1	2	0	0	0	2	0	0	1	0	0	1	0	1	0	0	0	0	0	0	0	0	8		1069.59	A0A2J7PXZ9;A0A067R4Q1;A0A2J7PXY8	A0A2J7PXZ9	211	218	yes	no	2	0.012508	4.3563	By MS/MS	1	737210	737210	278	250	278
KSGGTHAP	HDYFTKLATPGLNRFKSGGTHAPYVRNVFP	TPGLNRFKSGGTHAPYVRNVFPTKTFPNHH	F	K	S	A	P	Y	1	0	0	0	0	0	0	2	1	0	0	1	0	0	1	1	1	0	0	0	0	0	8		753.377	A0A2J7QW66	A0A2J7QW66	54	61	yes	yes	2	0.012508	3.3922	By MS/MS	1	1156300	1156300	279	760	279
KTGGGGSG	TACAGETGGSGMASTKTGGGGSGNTAASTM	GSGMASTKTGGGGSGNTAASTMGKVVGRPG	T	K	T	S	G	N	0	0	0	0	0	0	0	5	0	0	0	1	0	0	0	1	1	0	0	0	0	0	8		619.293	A0A6L2P921	A0A6L2P921	1912	1919	yes	yes	1	0.012508	3.3922	By MS/MS	1	8864900	8864900	281	954	281
KTKATAEK	KEKTAFPDGKNLVTLKTKATAEKFGDVIEV	GKNLVTLKTKATAEKFGDVIEVTPQILSKP	L	K	T	E	K	F	2	0	0	0	0	0	1	0	0	0	0	3	0	0	0	0	2	0	0	0	0	0	8		875.508	A0A6L2P943	A0A6L2P943	182	189	yes	yes	2	0.012508	3.1912	By MS/MS	1	475520	475520	282	955	282
KVNRRTYK	EGLDRYVKLFLERGSKVNRRTYKGFTALHI	LFLERGSKVNRRTYKGFTALHIAASAGHIN	S	K	V	Y	K	G	0	2	1	0	0	0	0	0	0	0	0	2	0	0	0	0	1	0	1	1	0	0	8		1063.63	A0A2J7RQT9	A0A2J7RQT9	456	463	yes	yes	2	0.012508	4.3563	By MS/MS	1	9446800	5524100	286	911	286
KVPGDADH	MRESRNRPSSASGYGKVPGDADHIPAPSKP	SSASGYGKVPGDADHIPAPSKPFGLASPNI	G	K	V	D	H	I	1	0	0	2	0	0	0	1	1	0	0	1	0	0	1	0	0	0	0	1	0	0	8		837.398	A0A2J7QIG2	A0A2J7QIG2	1009	1016	yes	yes	2	0.012508	2.7026	By MS/MS	1	798640	798640	287	698	287
KVYKTLRE	QNILSSRLISRKLKIKVYKTLREEHRLQVF	ISRKLKIKVYKTLREEHRLQVFENRVSRMI	I	K	V	R	E	E	0	1	0	0	0	0	1	0	0	0	1	2	0	0	0	0	1	0	1	1	0	0	8		1035.61	A0A067RDI6	A0A067RDI6	32	39	yes	yes	2	0.012508	4.137	By MS/MS	1	900090	900090	288	345	288
KVYTCSLC	KSNLLKHQQKRHRNVKVYTCSLCRAAFSSN	QKRHRNVKVYTCSLCRAAFSSNSSLLQHRR	V	K	V	L	C	R	0	0	0	0	2	0	0	0	0	0	1	1	0	0	0	1	1	0	1	1	0	0	8		915.419	A0A6L2PBE5	A0A6L2PBE5	256	263	yes	yes	2	0.012508	3.6118	By MS/MS	1	800310	800310	289	973	289
KYWQNYSS	YNVQKKSDIQLSDYLKYWQNYSSKSHSDLP	IQLSDYLKYWQNYSSKSHSDLPCLYLKDAF	L	K	Y	S	S	K	0	0	1	0	0	1	0	0	0	0	0	1	0	0	0	2	0	1	2	0	0	0	8		1074.48	A0A2J7RL40;A0A2J7RL91;A0A2J7RL38	A0A2J7RL40	116	123	yes	no	2	0.012508	4.3563	By MS/MS	1	740740	740740	291	881	291
LCKLMWFF	FYALLTSRYWTVGVVLCKLMWFFSDFAVGL	YWTVGVVLCKLMWFFSDFAVGLSIFAVTML	V	L	C	F	F	S	0	0	0	0	1	0	0	0	0	0	2	1	1	2	0	0	0	1	0	0	0	0	8		1086.54	A0A067R9M6	A0A067R9M6	187	194	yes	yes	2	0.012508	4.5947	By MS/MS	1	1248900	1120700	292	300	292
LCRKLCPP	ILIDSIGHLRITDYGLCRKLCPPQK_____	LRITDYGLCRKLCPPQK_____________	G	L	C	P	P	Q	0	1	0	0	2	0	0	0	0	0	2	1	0	0	2	0	0	0	0	0	0	0	8		928.499	A0A067QXX0	A0A067QXX0	213	220	yes	yes	2	0.012508	3.6118	By MS/MS	1	1690600	1690600	293	148	293
LCRPYIIV	QHQHRCVYISSDGGRLCRPYIIVDKGKPLV	ISSDGGRLCRPYIIVDKGKPLVKQQHIHEL	R	L	C	I	V	D	0	1	0	0	1	0	0	0	0	2	1	0	0	0	1	0	0	0	1	1	0	0	8		975.558	A0A2J7QQZ4;A0A2J7QQX9;A0A6L2PK00;A0A2J7QQY1;A0A067R2B0	A0A2J7QQZ4	597	604	yes	no	2	0.012508	4.5947	By MS/MS	1	979840	979840	294	212	294
LCSHHCVN	VNECQVILENDETGMLCSHHCVNEPGSFRC	ENDETGMLCSHHCVNEPGSFRCKCPAGYIL	M	L	C	V	N	E	0	0	1	0	2	0	0	0	2	0	1	0	0	0	0	1	0	0	0	1	0	0	8		911.374	A0A6L2PUH1;A0A2J7PQ80	A0A6L2PUH1	512	519	yes	no	2	0.012508	3.6118			1124500	0	295	566	295
LCWLRGLG	IFLVSKGETDKAETSLCWLRGLGKMKNIDI	TDKAETSLCWLRGLGKMKNIDIERELNQMK	S	L	C	L	G	K	0	1	0	0	1	0	0	2	0	0	3	0	0	0	0	0	0	1	0	0	0	0	8		916.495	A0A2J7PIG2	A0A2J7PIG2	231	238	yes	yes	2	0.012508	3.6118	By MS/MS	1	12375000	12122000	296	528	296
LCWYTLRP	______________________________	GKRNSPSLCWYTLRPRSNTVHQQGRYESKR	S	L	C	R	P	R	0	1	0	0	1	0	0	0	0	0	2	0	0	0	1	0	1	1	1	0	0	0	8		1050.53	A0A067QUJ4	A0A067QUJ4	15	22	yes	yes	2	0.012508	4.5947	By MS/MS	1	1176700	1176700	297	105	297
LDLSWCPR	DGVELIAENLQKLRSLDLSWCPRITDAALE	NLQKLRSLDLSWCPRITDAALEYIACDLNQ	S	L	D	P	R	I	0	1	0	1	1	0	0	0	0	0	2	0	0	0	1	1	0	1	0	0	0	0	8		988.48	A0A6L2Q274;A0A2J7QGY3;A0A067QW04	A0A6L2Q274	150	157	yes	no	2	0.012508	4.3563	By MS/MS	1	3424200	3298100	298	126	298
LEGGPPIH	CRTPLGELPHLKSYRLEGGPPIHICAHQQS	PHLKSYRLEGGPPIHICAHQQSGQWLIKAT	R	L	E	I	H	I	0	0	0	0	0	0	1	2	1	1	1	0	0	0	2	0	0	0	0	0	0	0	8		818.429	A0A2J7PG00	A0A2J7PG00	91	98	yes	yes	2	0.012508	3.6118	By MS/MS	1	371090	371090	299	518	299
LEKDLEEE	LKRRQEAADCGVKRKLEKDLEEEMGDDYVL	DCGVKRKLEKDLEEEMGDDYVLDLKKNYDL	K	L	E	E	E	M	0	0	0	1	0	0	4	0	0	0	2	1	0	0	0	0	0	0	0	0	0	0	8		1003.47	A0A2J7PD62;A0A2J7PD57	A0A2J7PD62	52	59	yes	no	2	0.012508	4.3563	By MS/MS	1	1281900	1281900	300	503	300
LEQQYWEW	TVTAKDWERYCQHVELEQQYWEWEGVVADM	RYCQHVELEQQYWEWEGVVADMIDSIIISN	E	L	E	E	W	E	0	0	0	0	0	2	2	0	0	0	1	0	0	0	0	0	0	2	1	0	0	0	8		1180.52	A0A067RJM5	A0A067RJM5	159	166	yes	yes	2	0.012508	4.3563	By MS/MS	1	1587300	1587300	301	413	301
LERWHYKN	SKEIGHFRVYHREEILERWHYKNNRRAPPI	VYHREEILERWHYKNNRRAPPIFVLADESY	I	L	E	K	N	N	0	1	1	0	0	0	1	0	1	0	1	1	0	0	0	0	0	1	1	0	0	0	8		1144.58	A0A2J7QW74;A0A6L2Q744;A0A067R0L7;A0A2J7QW57	A0A2J7QW74	307	314	yes	no	2	0.012508	4.3563	By MS/MS	1	388570	388570	302	188	302
LEVMLSSF	IAWMINYGSWSFIYYLEVMLSSFEMELISF	SWSFIYYLEVMLSSFEMELISFLVVLAAMT	Y	L	E	S	F	E	0	0	0	0	0	0	1	0	0	0	2	0	1	1	0	2	0	0	0	1	0	0	8		924.463	A0A1S5VK67	A0A1S5VK67	155	162	yes	yes	2	0.012508	3.3922	By MS/MS	1	1288000	1288000	303	481	303
LEYFVPYL	KMHDRCYNTARCPMYLEYFVPYLWKCYRRR	TARCPMYLEYFVPYLWKCYRRRPLCAIEQD	Y	L	E	Y	L	W	0	0	0	0	0	0	1	0	0	0	2	0	0	1	1	0	0	0	2	1	0	0	8		1042.54	A0A067QH19;A0A2J7PWZ9	A0A067QH19	98	105	yes	no	2	0.012508	4.3563	By MS/MS	1	1226600	1226600	304	12	304
LFDVGHPM	PDTRTAFSRQPAHYLLFDVGHPMTSTQMRN	RQPAHYLLFDVGHPMTSTQMRNTIMAVQNV	L	L	F	P	M	T	0	0	0	1	0	0	0	1	1	0	1	0	1	1	1	0	0	0	0	1	0	0	8		914.432	A0A6L2PQS9	A0A6L2PQS9	21	28	yes	yes	2	0.012508	3.6118	By MS/MS	1	297670	297670	305	1084	305
LGEKGGAH	GVMIFERCVARMGKNLGEKGGAHPCIVCKA	VARMGKNLGEKGGAHPCIVCKAQLDKFLQS	N	L	G	A	H	P	1	0	0	0	0	0	1	3	1	0	1	1	0	0	0	0	0	0	0	0	0	0	8		767.393	A0A067RF96	A0A067RF96	747	754	yes	yes	2	0.012508	3.6118	By MS/MS	1	8666500	7921900	306	364	306
LGLGHKRK	TSMIDHIVEGKRRKLLGLGHKRKKAHNENE	EGKRRKLLGLGHKRKKAHNENESSVQDQSQ	L	L	G	R	K	K	0	1	0	0	0	0	0	2	1	0	2	2	0	0	0	0	0	0	0	0	0	0	8		907.572	A0A2J7RA46;A0A2J7RA58	A0A2J7RA46	121	128	yes	no	2	0.012508	3.6118	By MS/MS	1	1376700	1376700	308	823	308
LGRKVWAC	RTQMQQTSDENWDPQLGRKVWACISHRSHT	DENWDPQLGRKVWACISHRSHTTIAKYAQY	Q	L	G	A	C	I	1	1	0	0	1	0	0	1	0	0	1	1	0	0	0	0	0	1	0	1	0	0	8		931.506	A0A347ZJ87;A0A2J7QAL3;A0A2J7QAK5;A0A2J7QAK7	A0A347ZJ87	454	461	yes	no	2	0.012508	3.6118	By MS/MS	1	172930	172930	309	653	309
LGVRCHIH	YSIAALRRLWSDGLKLGVRCHIHSSILELP	LWSDGLKLGVRCHIHSSILELPKNLDKFLC	K	L	G	I	H	S	0	1	0	0	1	0	0	1	2	1	1	0	0	0	0	0	0	0	0	1	0	0	8		933.497	A0A2J7RD15;A0A067R539	A0A2J7RD15	154	161	yes	no	2	0.012508	4.5947	By MS/MS	1	65025000	63699000	310	253	310
LHINSCAC	HCIPHYMIISLSLQMLHINSCACDLCRIRL	ISLSLQMLHINSCACDLCRIRLVSLAAQKF	M	L	H	A	C	D	1	0	1	0	2	0	0	0	1	1	1	0	0	0	0	1	0	0	0	0	0	0	8		859.368	A0A6L2P8K5	A0A6L2P8K5	139	146	yes	yes	2	0.012508	3.3922	By MS/MS	1	916990	916990	312	951	312
LHMIKAIQ	PRARPDHAHCCVEMGLHMIKAIQYVRQKTQ	HCCVEMGLHMIKAIQYVRQKTQVDLDMRIG	G	L	H	I	Q	Y	1	0	0	0	0	1	0	0	1	2	1	1	1	0	0	0	0	0	0	0	0	0	8		952.553	A0A2J7QTP3;A0A067R4D3;A0A6L2PLW4	A0A2J7QTP3	461	468	yes	no	2	0.012508	4.3563	By MS/MS	1	1361600	1361600	313	243	313
LHNNLPPA	ELQAAAAAAAGAYGALHNNLPPALNSYPRP	AAGAYGALHNNLPPALNSYPRPPLVNYDPH	A	L	H	P	A	L	1	0	2	0	0	0	0	0	1	0	2	0	0	0	2	0	0	0	0	0	0	0	8		874.466	A0A6L2Q2M2	A0A6L2Q2M2	151	158	yes	yes	1	0.012508	3.6118	By MS/MS	1	5084400	4533000	314	1176	314
LHNPGWVP	ITLENKPVTQVKVVELHNPGWVPLAPAVAL	TQVKVVELHNPGWVPLAPAVALILADLPLL	E	L	H	V	P	L	0	0	1	0	0	0	0	1	1	0	1	0	0	0	2	0	0	1	0	1	0	0	8		918.471	A0A2J7PQY1;A0A2J7PQX6;A0A2J7PQX7	A0A2J7PQY1	318	325	yes	no	2	0.012508	3.6118	By MS/MS	1	1196100	1196100	315	571	315
LIYSKSAG	SDDARILSFAKNVDCLIYSKSAGSRPDLWG	FAKNVDCLIYSKSAGSRPDLWGAEINGKRG	C	L	I	A	G	S	1	0	0	0	0	0	0	1	0	1	1	1	0	0	0	2	0	0	1	0	0	0	8		837.46	A0A067RBJ4	A0A067RBJ4	64	71	yes	yes	1	0.012508	37.646			457490000	0	316	324	316
LKPVWDAW	VPDIEILFASSTLPSLKPVWDAWGGNSDIY	ASSTLPSLKPVWDAWGGNSDIYAAYEPLAH	S	L	K	A	W	G	1	0	0	1	0	0	0	0	0	0	1	1	0	0	1	0	0	2	0	1	0	0	8		1013.53	A0A067QQG8;A0A067QSE9	A0A067QQG8	415	422	yes	no	2	0.012508	4.3563	By MS/MS	1	260810	260810	317	65	317
LLAGGGYT	PIKNNVVASFVQLQQLLAGGGYTSDDLLLA	SFVQLQQLLAGGGYTSDDLLLAGCPSPEQV	Q	L	L	Y	T	S	1	0	0	0	0	0	0	3	0	0	2	0	0	0	0	0	1	0	1	0	0	0	8		750.391	A0A2J7RMQ9;A0A2J7RMS2;A0A2J7RMQ8;A0A6L2Q8C5	A0A2J7RMQ9	245	252	yes	no	1	0.012508	17.767	By MS/MS	1	19520000	13578000	318	892	318
LLDENHHP	AKVPIGRPVYNTAIYLLDENHHPVVSGEKG	VYNTAIYLLDENHHPVVSGEKGELYVSGFN	Y	L	L	H	P	V	0	0	1	1	0	0	1	0	2	0	2	0	0	0	1	0	0	0	0	0	0	0	8		973.462	A0A067REA4	A0A067REA4	373	380	yes	yes	2	0.012508	4.5947	By MS/MS	1	2501600	2501600	319	355	319
LLHHFSGM	PDQPSTSGKGSKEKALLHHFSGMQDKMSES	KGSKEKALLHHFSGMQDKMSESSYSQTSAG	A	L	L	G	M	Q	0	0	0	0	0	0	0	1	2	0	2	0	1	1	0	1	0	0	0	0	0	0	8		940.459	A0A2Z5TZE2	A0A2Z5TZE2	438	445	yes	yes	2	0.012508	4.5947	By MS/MS	1	1755600	1755600	320	937	320
LLHNNMYL	LIFTKLDIMYNNMEMLLHNNMYLTENEMMN	MYNNMEMLLHNNMYLTENEMMNSLTKLYNQ	M	L	L	Y	L	T	0	0	2	0	0	0	0	0	1	0	3	0	1	0	0	0	0	0	1	0	0	0	8		1016.51	A0A2P1H879;A0A2P1H868	A0A2P1H879	107	114	yes	no	2	0.012508	4.5947	By MS/MS	1	2417500	2417500	321	933	321
LLLSLVHH	VSFVLDYPHQKQSLLLLLSLVHHPRTRQHL	HQKQSLLLLLSLVHHPRTRQHLLENVLFDK	L	L	L	H	H	P	0	0	0	0	0	0	0	0	2	0	4	0	0	0	0	1	0	0	0	1	0	0	8		930.565	A0A067RFY2	A0A067RFY2	396	403	yes	yes	2	0.012508	2.8892	By MS/MS	1	10931000	10931000	322	371	322
LLMQMPEE	REVGYCQGSGFIVGLLLMQMPEEEAFAVLV	SGFIVGLLLMQMPEEEAFAVLVKLMQDYKM	L	L	L	E	E	E	0	0	0	0	0	1	2	0	0	0	2	0	2	0	1	0	0	0	0	0	0	0	8		989.456	A0A2J7RJA3;A0A6L2PGQ6;A0A067RH37;A0A2J7RJA0;A0A2J7RJB0	A0A2J7RJA3	201	208	yes	no	2	0.012508	4.3563	By MS/MS	1	3218400	3218400	323	390	323
LLRFMPSF	MMRAVTPIQVMLDPLLLRFMPSFSSRLVTV	QVMLDPLLLRFMPSFSSRLVTVSALGQMQL	L	L	L	S	F	S	0	1	0	0	0	0	0	0	0	0	2	0	1	2	1	1	0	0	0	0	0	0	8		1009.54	A0A067R0C4	A0A067R0C4	293	300	yes	yes	2	0.012508	11.905	By MS/MS	1	3240300	3240300	324	183	324
LLRKSSTS	LDEDEEILRAKVLTTLLRKSSTSAVSGPSK	RAKVLTTLLRKSSTSAVSGPSKVFSKQTKD	T	L	L	T	S	A	0	1	0	0	0	0	0	0	0	0	2	1	0	0	0	3	1	0	0	0	0	0	8		890.519	A0A067RGF3	A0A067RGF3	897	904	yes	yes	2	0.012508	3.3922	By MS/MS	1	6124300	6124300	325	380	325
LLRRSTDS	DTLLLYLEKRRMPIKLLRRSTDSMLFLMQT	KRRMPIKLLRRSTDSMLFLMQTPTVAMFYD	K	L	L	D	S	M	0	2	0	1	0	0	0	0	0	0	2	0	0	0	0	2	1	0	0	0	0	0	8		946.52	A0A067R5Q7	A0A067R5Q7	559	566	yes	yes	2	0.012508	4.5947	By MS/MS	1	775840	775840	326	260	326
LMKPYREQ	QMPPTTVWQVVKKHLLMKPYREQLLQDPSN	QVVKKHLLMKPYREQLLQDPSNNDIQDHST	L	L	M	E	Q	L	0	1	0	0	0	1	1	0	0	0	1	1	1	0	1	0	0	0	1	0	0	0	8		1063.55	A0A6L2PHG5	A0A6L2PHG5	40	47	yes	yes	2	0.012508	3.3922	By MS/MS	1	3043400	3043400	327	1019	327
LMPDYYQK	AEKSHILSSVIDNIDLMPDYYQKATLPFVV	SVIDNIDLMPDYYQKATLPFVVKETENLFL	D	L	M	Q	K	A	0	0	0	1	0	1	0	0	0	0	1	1	1	0	1	0	0	0	2	0	0	0	8		1056.49	A0A2J7RPJ3	A0A2J7RPJ3	297	304	yes	yes	2	0.012508	4.5947	By MS/MS	1	1493400	1493400	328	903	328
LNGCRVPP	AAPLVSPRYNGSAPPLNGCRVPPGRKFPPQ	YNGSAPPLNGCRVPPGRKFPPQPDAAAVNF	P	L	N	P	P	G	0	1	1	0	1	0	0	1	0	0	1	0	0	0	2	0	0	0	0	1	0	0	8		854.443	A0A2J7QC58	A0A2J7QC58	61	68	yes	yes	2	0.012508	3.6118	By matching	1	67166000	58546000	329	665	329
LQLQNCLC	HINSLVQEQENMQRMLQLQNCLCSGRPRIV	QENMQRMLQLQNCLCSGRPRIVTPGRKLLK	M	L	Q	L	C	S	0	0	1	0	2	2	0	0	0	0	3	0	0	0	0	0	0	0	0	0	0	0	8		933.441	A0A067QVN6	A0A067QVN6	242	249	yes	yes	2	0.012508	4.3563	By MS/MS	1	1931900	1931900	333	120	333
LRIEEHDM	DVEKRLGALRDCQSKLRIEEHDMQSHIDET	LRDCQSKLRIEEHDMQSHIDETKLKKNTLT	K	L	R	D	M	Q	0	1	0	1	0	0	2	0	1	1	1	0	1	0	0	0	0	0	0	0	0	0	8		1041.49	A0A2J7RJZ1;A0A2J7RJX6	A0A2J7RJZ1	171	178	yes	no	2	0.012508	4.3563			220330	0	335	873	335
LRPHHAGN	VQQLGEFTSSLSIDSLRPHHAGNYTCLATN	SSLSIDSLRPHHAGNYTCLATNSAAQASHS	S	L	R	G	N	Y	1	1	1	0	0	0	0	1	2	0	1	0	0	0	1	0	0	0	0	0	0	0	8		900.468	A0A2J7RMW5	A0A2J7RMW5	568	575	yes	yes	2	0.012508	3.3922	By MS/MS	1	450210	450210	336	893	336
LRYLGDTW	PPNLRSPFIQQAQSPLRYLGDTWRYPVSPG	IQQAQSPLRYLGDTWRYPVSPGEASWRSGW	P	L	R	T	W	R	0	1	0	1	0	0	0	1	0	0	2	0	0	0	0	0	1	1	1	0	0	0	8		1022.52	A0A067QYL2	A0A067QYL2	1720	1727	yes	yes	2	0.012508	4.3563	By MS/MS	1	355050	355050	339	160	339
LSKHGGGA	MNSPYAKLYNPENIYLSKHGGGAGNNWASG	YNPENIYLSKHGGGAGNNWASGYSQGERLQ	Y	L	S	G	A	G	1	0	0	0	0	0	0	3	1	0	1	1	0	0	0	1	0	0	0	0	0	0	8		725.382	A0A067QPX0;A0A2J7RF71;A0A6L2PWD5	A0A067QPX0	93	100	yes	no	2	0.012508	3.1912	By MS/MS	1	678600	678600	340	58	340
LSSVGSGG	CSDAGLLSISGRTSRLSSVGSGGSGASHIS	ISGRTSRLSSVGSGGSGASHISGMSHLSVL	R	L	S	G	G	S	0	0	0	0	0	0	0	3	0	0	1	0	0	0	0	3	0	0	0	1	0	0	8		662.324	A0A067QTI7	A0A067QTI7	193	200	yes	yes	1	0.012508	8.7725	By MS/MS	1	6459500	5495700	341	95	341
LVKHTTDD	DQEKKKQQKRKKKKKLVKHTTDDEVERALK	KRKKKKKLVKHTTDDEVERALKEIAMMEMI	K	L	V	D	D	E	0	0	0	2	0	0	0	0	1	0	1	1	0	0	0	0	2	0	0	1	0	0	8		927.466	A0A067QK83	A0A067QK83	1266	1273	yes	yes	2	0.012508	3.3922	By MS/MS	1	462560	462560	342	33	342
LWFQHVWP	YRNTLKEVLPYIPRKLWFQHVWPSLQQEMK	LPYIPRKLWFQHVWPSLQQEMKTQEVLAAV	K	L	W	W	P	S	0	0	0	0	0	1	0	0	1	0	1	0	0	1	1	0	0	2	0	1	0	0	8		1111.56	A0A2J7QMN3	A0A2J7QMN3	118	125	yes	yes	2	0.012508	4.5947	By MS/MS	1	1182700	1182700	344	721	344
LYWLHQCL	EDPKNLPQTIRKRYRLYWLHQCLKFFFFFI	TIRKRYRLYWLHQCLKFFFFFIFLWLYWLA	R	L	Y	C	L	K	0	0	0	0	1	1	0	0	1	0	3	0	0	0	0	0	0	1	1	0	0	0	8		1074.53	A0A067QMK9;A0A2J7RNB9	A0A067QMK9	135	142	yes	no	2	0.012508	4.5947	By MS/MS	1	1290400	1290400	345	45	345
MDTYPHEF	HLVLITSLEKAIWNWMDTYPHEFADLQKRH	EKAIWNWMDTYPHEFADLQKRHNEELAKCC	W	M	D	E	F	A	0	0	0	1	0	0	1	0	1	0	0	0	1	1	1	0	1	0	1	0	0	0	8		1038.41	A0A2J7PY13;A0A6L2PGI8	A0A2J7PY13	231	238	yes	no	2	0.012508	4.3563	By MS/MS	1	1821800	1821800	346	596	346
MGLVHPHP	GLLHPSASYVQPSLVMGLVHPHPGFYPQHP	YVQPSLVMGLVHPHPGFYPQHPLATEHPGT	V	M	G	H	P	G	0	0	0	0	0	0	0	1	2	0	1	0	1	0	2	0	0	0	0	1	0	0	8		886.448	A0A6L2PFF6;A0A2J7R3D1	A0A6L2PFF6	242	249	yes	no	2	0.012508	3.6118	By MS/MS	1	1826100	1550600	350	784	350
MHVGHPLL	PIDDGVVMHGNHVMMMHVGHPLLDRINDII	HGNHVMMMHVGHPLLDRINDIIQRVVEAGI	M	M	H	L	L	D	0	0	0	0	0	0	0	1	2	0	2	0	1	0	1	0	0	0	0	1	0	0	8		902.48	A0A067RTI4	A0A067RTI4	574	581	yes	yes	2	0.012508	3.6118	By MS/MS	1	980670	980670	352	466	352
MIMFLASS	FFIWKVMNGHSFKRIMIMFLASSFIISFSV	GHSFKRIMIMFLASSFIISFSVTYCRIYKL	I	M	I	S	S	F	1	0	0	0	0	0	0	0	0	1	1	0	2	1	0	2	0	0	0	0	0	0	8		898.429	A0A067QHY0	A0A067QHY0	237	244	yes	yes	2	0.012508	2.7026	By MS/MS	1	226650	226650	354	18	354
MINQAHFA	AHSNAVVVLDNTGMEMINQAHFAADIIRRR	LDNTGMEMINQAHFAADIIRRRLEELHRLW	E	M	I	F	A	A	2	0	1	0	0	1	0	0	1	1	0	0	1	1	0	0	0	0	0	0	0	0	8		930.438	A0A6L2PGN0;A0A2J7QV98;A0A2J7QVA1;A0A2J7QVA8;A0A067RUI8	A0A6L2PGN0	112	119	yes	no	2	0.012508	3.6118	By MS/MS	1	756730	756730	355	472	355
MKDYIGLL	IGHVMQKLDYSGENTMKDYIGLLLTGLAGS	DYSGENTMKDYIGLLLTGLAGSPKLMSATI	T	M	K	L	L	L	0	0	0	1	0	0	0	1	0	1	2	1	1	0	0	0	0	0	1	0	0	0	8		951.51	A0A6L2Q706	A0A6L2Q706	880	887	yes	yes	2	0.012508	4.5947	By MS/MS	1	1745100	1745100	356	1209	356
MKLLQHGF	NKEVTQDYVGFIKKVMKLLQHGFSSIRKVE	VGFIKKVMKLLQHGFSSIRKVEVTLAQLEE	V	M	K	G	F	S	0	0	0	0	0	1	0	1	1	0	2	1	1	1	0	0	0	0	0	0	0	0	8		972.522	A0A2J7PT62;A0A6L2PKN1;A0A2J7PT55;A0A067R4H4	A0A2J7PT62	59	66	yes	no	2	0.012508	4.3563	By MS/MS	1	835870	835870	360	246	360
MKWMDIIR	______________________________	______________________________	-	M	K	I	R	S	0	1	0	1	0	0	0	0	0	2	0	1	2	0	0	0	0	1	0	0	0	0	8		1091.56	A0A067RGB9	A0A067RGB9	1	8	yes	yes	2	0.012508	4.3563	By MS/MS	1	321150	321150	362	379	362
MLHFHKER	AVSDLNCYYQATEWAMLHFHKERMREINTI	YQATEWAMLHFHKERMREINTIIRELWRQI	A	M	L	E	R	M	0	1	0	0	0	0	1	0	2	0	1	1	1	1	0	0	0	0	0	0	0	0	8		1096.56	A0A2J7QR12;A0A2J7QQY9;A0A2J7QQZ7;A0A2J7QQZ3	A0A2J7QR12	718	725	yes	no	2	0.012508	4.5947	By MS/MS	1	20766000	18434000	364	734	364
MLIQLRIN	TDREYSLNASSESQYMLIQLRINHNEICNI	ASSESQYMLIQLRINHNEICNISRLVFSTY	Y	M	L	I	N	H	0	1	1	0	0	1	0	0	0	2	2	0	1	0	0	0	0	0	0	0	0	0	8		999.59	A0A067R2S9	A0A067R2S9	295	302	yes	yes	2	0.012508	4.5947	By MS/MS	1	948220	948220	365	222	365
MLLASEVV	ISYGLILLSFWICVLMLLASEVVFRFDYYS	SFWICVLMLLASEVVFRFDYYSCFFLSVVI	L	M	L	V	V	F	1	0	0	0	0	0	1	0	0	0	2	0	1	0	0	1	0	0	0	2	0	0	8		860.468	A0A2P1H9H5	A0A2P1H9H5	72	79	yes	yes	1	0.012508	9.7496	By MS/MS	1	328650	328650	366	935	366
MNGTTTPN	VSPDSTRFICTSKLAMNGTTTPNGSQSAVS	ICTSKLAMNGTTTPNGSQSAVSPVVVLGRR	A	M	N	P	N	G	0	0	2	0	0	0	0	1	0	0	0	0	1	0	1	0	3	0	0	0	0	0	8		834.354	A0A067RSG1	A0A067RSG1	236	243	yes	yes	2	0.012508	3.6118	By MS/MS	1	556460	556460	368	458	368
MNRKPFIL	LVKTTVEYTVKQFYLMNRKPFILQMFGSVS	TVKQFYLMNRKPFILQMFGSVSAILDTDDD	L	M	N	I	L	Q	0	1	1	0	0	0	0	0	0	1	1	1	1	1	1	0	0	0	0	0	0	0	8		1017.58	A0A2J7Q8F3;A0A067QHE7;A0A6L2Q0Y8	A0A2J7Q8F3	101	108	yes	no	2	0.012508	4.5947	By MS/MS	1	8720400	7604300	369	15	369
MNSLRRRE	LHRALTMPEDERTLRMNSLRRREKANDVNF	EDERTLRMNSLRRREKANDVNFWMKSFMKQ	R	M	N	R	E	K	0	3	1	0	0	0	1	0	0	0	1	0	1	0	0	1	0	0	0	0	0	0	8		1060.56	A0A2J7QK11;A0A2J7QUK8;A0A2J7QUK5;A0A2J7QUK0	A0A2J7QK11	115	122	yes	no	2	0.012508	4.5947	By MS/MS	1	41462000	35920000	370	706	370
MPGAVLFV	SATTARKLLVYISHFMPGAVLFVVGYSGCD	LVYISHFMPGAVLFVVGYSGCDPATPAALY	F	M	P	F	V	V	1	0	0	0	0	0	0	1	0	0	1	0	1	1	1	0	0	0	0	2	0	0	8		832.452	A0A6L2QAQ6;A0A067R6X3	A0A6L2QAQ6	412	419	yes	no	2	0.012508	3.6118	By MS/MS	1	5238300	5238300	372	272	372
MQDLIPWA	KALPISIEIEKPRAEMQDLIPWADVLFIGK	IEKPRAEMQDLIPWADVLFIGKDFAEFCGC	E	M	Q	W	A	D	1	0	0	1	0	1	0	0	0	1	1	0	1	0	1	0	0	1	0	0	0	0	8		972.474	A0A2J7RM00;A0A2J7RM01	A0A2J7RM00	93	100	yes	no	2	0.012508	4.5947	By MS/MS	1	636320	636320	373	886	373
MRFCPYAQ	STNPPLPKGKLRLYSMRFCPYAQRVHLVLD	GKLRLYSMRFCPYAQRVHLVLDAKKIPHDI	S	M	R	A	Q	R	1	1	0	0	1	1	0	0	0	0	0	0	1	1	1	0	0	0	1	0	0	0	8		1014.44	A0A2J7REL7;L0AUY5;A0A067RSS2;A0A6L2PKB8	A0A2J7REL7	25	32	yes	no	2	0.012508	4.3563	By MS/MS	1	237850	237850	374	461	374
MRVVSSRK	______________________________	______________________________	-	M	R	R	K	R	0	2	0	0	0	0	0	0	0	0	0	1	1	0	0	2	0	0	0	2	0	0	8		961.549	A0A067QZH2	A0A067QZH2	1	8	yes	yes	2	0.012508	4.137			1014100	0	378	171	378
MVGIVRHW	______________________________	______________________________	-	M	V	H	W	S	0	1	0	0	0	0	0	1	1	1	0	0	1	0	0	0	0	1	0	2	0	0	8		996.533	A0A2J7PET7	A0A2J7PET7	1	8	yes	yes	2	0.012508	4.3563	By MS/MS	1	16373000	16373000	379	514	379
MYMKIKEL	SNETIEFERTGRYDLMYMKIKELGWKEKHG	RTGRYDLMYMKIKELGWKEKHGIQNIGIED	L	M	Y	E	L	G	0	0	0	0	0	0	1	0	0	1	1	2	2	0	0	0	0	0	1	0	0	0	8		1054.56	A0A2J7QM87	A0A2J7QM87	213	220	yes	yes	2	0.012508	4.3563	By MS/MS	1	361520	361520	383	719	383
MYRPKPRE	NELKARVSDLEDELEMYRPKPRESPHTVLL	DLEDELEMYRPKPRESPHTVLLPRRSHAQR	E	M	Y	R	E	S	0	2	0	0	0	0	1	0	0	0	0	1	1	0	2	0	0	0	1	0	0	0	8		1075.56	A0A6L2Q137	A0A6L2Q137	306	313	yes	yes	2	0.012508	4.5947	By MS/MS	1	528540	528540	384	1169	384
NFAAASPE	EASVWNASVPNASSSNFAAASPESILNIVP	VPNASSSNFAAASPESILNIVPNSLEMSGE	S	N	F	P	E	S	3	0	1	0	0	0	1	0	0	0	0	0	0	1	1	1	0	0	0	0	0	0	8		805.361	A0A6L2P9G3	A0A6L2P9G3	912	919	yes	yes	1	0.012508	2.9045	By MS/MS	1	17676000	15255000	385	958	385
NGNSRALK	SHRHSLPHVQHGGGSNGNSRALKRVVSEPG	VQHGGGSNGNSRALKRVVSEPGPMCPPPPP	S	N	G	L	K	R	1	1	2	0	0	0	0	1	0	0	1	1	0	0	0	1	0	0	0	0	0	0	8		858.467	A0A2J7QB49;A0A2J7QB52;A0A2J7QB44;A0A2J7QB45	A0A2J7QB49	169	176	yes	no	2	0.012508	3.3922	By MS/MS	1	5710700	5710700	386	660	386
NIQEDYTD	RWVQKQLMSRGMKFENIQEDYTDGVKLIAL	SRGMKFENIQEDYTDGVKLIALLEVSSKKT	E	N	I	T	D	G	0	0	1	2	0	1	1	0	0	1	0	0	0	0	0	0	1	0	1	0	0	0	8		996.404	R4UKA4	R4UKA4	39	46	yes	yes	2	0.012508	4.5947	By MS/MS	1	2059000	2059000	388	1252	388
NIVNVQTVP	ACNVGVICDWREGHGNIVNVQTVPLCISRT	WREGHGNIVNVQTVPLCISRTTSRRPLSWE	G	N	I	V	P	L	0	0	2	0	0	1	0	0	0	1	0	0	0	0	1	0	1	0	0	3	0	0	9		982.545	A0A6L2PMW9	A0A6L2PMW9	35	43	yes	yes	2	1.1426E-06	38.238	By MS/MS	1	0	0	389	1062	389
NLFEQFQR	YIKTSKYSVLTFLPLNLFEQFQRLANFYFL	VLTFLPLNLFEQFQRLANFYFLCLLVLQVI	L	N	L	Q	R	L	0	1	1	0	0	2	1	0	0	0	1	0	0	2	0	0	0	0	0	0	0	0	8		1080.54	A0A2J7PNZ2;A0A2J7PNX8;A0A2J7PNX9;A0A6L2Q866;A0A067QZ44	A0A2J7PNZ2	50	57	yes	no	2	0.012508	4.3563			3149100	0	392	163	392
NLNHMGGA	RKLKMSESIASSLGSNLNHMGGAHDLTKML	IASSLGSNLNHMGGAHDLTKMLLTDDYFSD	S	N	L	G	A	H	1	0	2	0	0	0	0	2	1	0	1	0	1	0	0	0	0	0	0	0	0	0	8		812.36	A0A6L2PE10	A0A6L2PE10	950	957	yes	yes	1	0.012508	3.6118	By MS/MS	1	10102000	10102000	393	995	393
NLVELDPG	HLAVWSYDDLQRSNENLVELDPGRASDGRV	DLQRSNENLVELDPGRASDGRVYVLPPGGV	E	N	L	P	G	R	0	0	1	1	0	0	1	1	0	0	2	0	0	0	1	0	0	0	0	1	0	0	8		855.434	A0A2J7QBS6;A0A067RK18;A0A6L2Q5C8	A0A2J7QBS6	235	242	yes	no	2	0.012508	3.6118	By MS/MS	1	2526100	2526100	394	416	394
NLYLWPRF	GFSQVEHTMKTLFVRNLYLWPRFHATVNAS	MKTLFVRNLYLWPRFHATVNASLEKFKPQV	R	N	L	R	F	H	0	1	1	0	0	0	0	0	0	0	2	0	0	1	1	0	0	1	1	0	0	0	8		1107.59	A0A2J7QID8;A0A2J7QIE4;A0A2J7QIF7;A0A6L2Q968;A0A2Z5U214;A0A067R0V8	A0A2J7QID8	115	122	yes	no	2	0.012508	4.5947	By MS/MS	1	807590	807590	395	192	395
NNEQHQAQ	KSSGSGYPDLVEPCSNNEQHQAQTYRYQTE	DLVEPCSNNEQHQAQTYRYQTEPERITSRS	S	N	N	A	Q	T	1	0	2	0	0	3	1	0	1	0	0	0	0	0	0	0	0	0	0	0	0	0	8		967.411	A0A067RT16	A0A067RT16	813	820	yes	yes	2	0.012508	4.3563	By MS/MS	1	333320	333320	396	464	396
NNNNIVGI	ESHTSTSNGNNDDVNNNNNIVGISATYAQK	GNNDDVNNNNNIVGISATYAQKLGLKDKEK	N	N	N	G	I	S	0	0	4	0	0	0	0	1	0	2	0	0	0	0	0	0	0	0	0	1	0	0	8		856.44	A0A6L2PSW0;A0A2J7R680	A0A6L2PSW0	91	98	yes	no	2	0.012508	3.6118	By MS/MS	1	369400	369400	397	808	397
NPGPGATK	PLVQTGDLLSYRVLSNPGPGATKSYFYVFD	LSYRVLSNPGPGATKSYFYVFDYQTKDGDY	S	N	P	T	K	S	1	0	1	0	0	0	0	2	0	0	0	1	0	0	2	0	1	0	0	0	0	0	8		740.382	A0A2J7RSF3;A0A067R6L6	A0A2J7RSF3	281	288	yes	no	2	0.012508	3.3922	By MS/MS	1	302990	302990	398	267	398
NQKVCWGY	EKCKVDPTCPYKDKLNQKVCWGYEQGCKFQ	CPYKDKLNQKVCWGYEQGCKFQDSYSIPSC	L	N	Q	G	Y	E	0	0	1	0	1	1	0	1	0	0	0	1	0	0	0	0	0	1	1	1	0	0	8		996.449	A0A067RAE9	A0A067RAE9	69	76	yes	yes	2	0.012508	4.3563	By MS/MS	1	1671300	1548400	399	307	399
NQMLYGLL	GSSISDVMLDMTCCQNQMLYGLLSENMDSD	LDMTCCQNQMLYGLLSENMDSDLASLTKEP	Q	N	Q	L	L	S	0	0	1	0	0	1	0	1	0	0	3	0	1	0	0	0	0	0	1	0	0	0	8		950.49	A0A6L2QBK0	A0A6L2QBK0	1003	1010	yes	yes	2	0.012508	4.5947	By MS/MS	1	6329500	5995300	400	1237	400
NRDCMRRF	NPFNDTREGALEKKWNRDCMRRFLRGQTNV	GALEKKWNRDCMRRFLRGQTNVLVASDVLE	W	N	R	R	F	L	0	3	1	1	1	0	0	0	0	0	0	0	1	1	0	0	0	0	0	0	0	0	8		1096.5	A0A2J7PPP5;A0A2J7PPR2;A0A2J7PPP3;A0A2J7PPP9;A0A2J7PPT2	A0A2J7PPP5	471	478	yes	no	2	0.012508	4.3563	By MS/MS	1	1195700	1195700	401	562	401
NSCHSSAP	KSSCSSNKRLTEDFQNSCHSSAPSAFEFSS	RLTEDFQNSCHSSAPSAFEFSSGTWNVVHR	Q	N	S	A	P	S	1	0	1	0	1	0	0	0	1	0	0	0	0	0	1	3	0	0	0	0	0	0	8		801.308	A0A2J7RHT6;A0A2J7RHS6	A0A2J7RHT6	400	407	yes	no	2	0.012508	3.6118	By MS/MS	1	2257500	2257500	402	864	402
NVIAMGRF	TGSINHPFHMHGYSFNVIAMGRFKRGEDDT	HMHGYSFNVIAMGRFKRGEDDTSIIRDLRR	F	N	V	R	F	K	1	1	1	0	0	0	0	1	0	1	0	0	1	1	0	0	0	0	0	1	0	0	8		906.475	A0A067QYK5	A0A067QYK5	546	553	yes	yes	2	0.012508	3.6118	By MS/MS	1	33461000	33240000	403	158	403
NWPYRKTT	SEPCVLCVHEPNGGINWPYRKTTSSLTSWG	HEPNGGINWPYRKTTSSLTSWGAFAGTRAT	I	N	W	T	T	S	0	1	1	0	0	0	0	0	0	0	0	1	0	0	1	0	2	1	1	0	0	0	8		1064.54	A0A067RDF1	A0A067RDF1	88	95	yes	yes	3	0.012508	3.5715	By MS/MS	1	523620	374830	404	343	404
PAARQEMA	PGYSARQRWSSSDASPAARQEMASRYRFPG	WSSSDASPAARQEMASRYRFPGYSDGKSSV	S	P	A	M	A	S	3	1	0	0	0	1	1	0	0	0	0	0	1	0	1	0	0	0	0	0	0	0	8		872.417	A0A067QX48	A0A067QX48	218	225	yes	yes	2	0.012508	3.1912	By MS/MS	1	1336600	1336600	406	141	406
PAGGADGP	AESGSRSQTPAHTLPPAGGADGPGEESQGS	TPAHTLPPAGGADGPGEESQGSAISTATTE	P	P	A	G	P	G	2	0	0	1	0	0	0	3	0	0	0	0	0	0	2	0	0	0	0	0	0	0	8		640.282	A0A2J7PL19;A0A2J7PL33;A0A2J7PL20	A0A2J7PL19	3301	3308	yes	no	1	0.012508	2.9045	By MS/MS	1	1235300	1235300	408	545	408
PALSKNTE	AKKLPMRNRKLPLQKPALSKNTERVKSLLI	RKLPLQKPALSKNTERVKSLLIPDNPNKKE	K	P	A	T	E	R	1	0	1	0	0	0	1	0	0	0	1	1	0	0	1	1	1	0	0	0	0	0	8		858.445	A0A2J7Q3I8	A0A2J7Q3I8	312	319	yes	yes	2	0.012508	3.1912	By MS/MS	1	3690400	3690400	410	628	410
PAPRRRPY	PLRGTESDDDVIFTVPAPRRRPYQQASP__	DDVIFTVPAPRRRPYQQASP__________	V	P	A	P	Y	Q	1	3	0	0	0	0	0	0	0	0	0	0	0	0	3	0	0	0	1	0	0	0	8		1011.57	A0A6L2P7U0	A0A6L2P7U0	698	705	yes	yes	2	0.012508	4.3563	By matching	1	30451000	23361000	411	946	411
PARRGGVP	LQKQGFDGLDLDWEYPARRGGVPEDKDNFT	LDLDWEYPARRGGVPEDKDNFTLLLKTLSE	Y	P	A	V	P	E	1	2	0	0	0	0	0	2	0	0	0	0	0	0	2	0	0	0	0	1	0	0	8		808.467	A0A0F7J1G5;A0A059WIM0	A0A0F7J1G5	168	175	yes	no	1	0.012508	15.439	By MS/MS	1	14868000	14868000	412	0	412
PARRPQPA	TTVATTTKAATQPPLPARRPQPAPRPGRRR	AATQPPLPARRPQPAPRPGRRRPYRPRRPE	L	P	A	P	A	P	2	2	0	0	0	1	0	0	0	0	0	0	0	0	3	0	0	0	0	0	0	0	8		891.504	A0A2J7RQB1	A0A2J7RQB1	211	218	yes	yes	2	0.012508	3.3922	By MS/MS	1	3143900	3143900	413	906	413
PATSNLKF	GTYTISPANFRSRSNPATSNLKFGFIHINL	NFRSRSNPATSNLKFGFIHINLTNPAQHAG	N	P	A	K	F	G	1	0	1	0	0	0	0	0	0	0	1	1	0	1	1	1	1	0	0	0	0	0	8		876.471	A0A6L2PWP5	A0A6L2PWP5	348	355	yes	yes	2	0.012508	3.6118	By MS/MS	1	485910	485910	414	1133	414
PCSIITTT	GQFFIFLAVSDFGPLPCSIITTTRKFFTVL	VSDFGPLPCSIITTTRKFFTVLGSVILFGN	L	P	C	T	T	R	0	0	0	0	1	0	0	0	0	2	0	0	0	0	1	1	3	0	0	0	0	0	8		834.416	A0A6L2PY26;A0A067QX04	A0A6L2PY26	260	267	yes	no	1	0.012508	3.3922	By MS/MS	1	2280400	2280400	415	140	415
PDALPHAD	NYKAFPLLFTVYTTYPDALPHADVGKDILL	FTVYTTYPDALPHADVGKDILLVRTMSCLI	Y	P	D	A	D	V	2	0	0	2	0	0	0	0	1	0	1	0	0	0	2	0	0	0	0	0	0	0	8		834.387	A0A6L2Q975	A0A6L2Q975	160	167	yes	yes	2	0.012508	3.3922	By MS/MS	1	576840	576840	416	1226	416
PEAMVVSP	LNRTVDPLDPLDLSKPEAMVVSPEASAMPS	DPLDLSKPEAMVVSPEASAMPSVLQKSTLM	K	P	E	S	P	E	1	0	0	0	0	0	1	0	0	0	0	0	1	0	2	1	0	0	0	2	0	0	8		828.405	A0A067QNP0	A0A067QNP0	740	747	yes	no	2	0.012508	3.3922	By MS/MS	1	205730	205730	418	50	418
PECSVRGI	EDPHVLNEVTDPVFSPECSVRGIKHSGKAR	VTDPVFSPECSVRGIKHSGKARKGDGNDLT	S	P	E	G	I	K	0	1	0	0	1	0	1	1	0	1	0	0	0	0	1	1	0	0	0	1	0	0	8		859.422	A0A6L2PC41;A0A067RGY7	A0A6L2PC41	475	482	yes	no	2	0.012508	3.3922	By MS/MS	1	884050	884050	419	387	419
PEGVIGTH	KFSFVNRTIADWNQLPEGVIGTHPVKAHIF	IADWNQLPEGVIGTHPVKAHIFRKKVRKAK	L	P	E	T	H	P	0	0	0	0	0	0	1	2	1	1	0	0	0	0	1	0	1	0	0	1	0	0	8		808.408	A0A2J7QD05	A0A2J7QD05	158	165	yes	yes	2	0.012508	3.3922			496650	0	420	668	420
PETNTTSA	SPEQEINTKQTNYSDPETNTTSASSLISLT	KQTNYSDPETNTTSASSLISLTSSEDPKDF	D	P	E	S	A	S	1	0	1	0	0	0	1	0	0	0	0	0	0	0	1	1	3	0	0	0	0	0	8		819.361	A0A067RMG7	A0A067RMG7	1976	1983	yes	yes	1	0.012508	3.3922			539950	0	422	436	422
PFCTQPPH	ASSCFPGPNQQPQQLPFCTQPPHSSSSVIT	NQQPQQLPFCTQPPHSSSSVITRMLQSQPV	L	P	F	P	H	S	0	0	0	0	1	1	0	0	1	0	0	0	0	1	3	0	1	0	0	0	0	0	8		925.412	A0A2J7PDR1	A0A2J7PDR1	1657	1664	yes	yes	2	0.012508	3.6118	By MS/MS	1	575940	575940	423	509	423
PFFGAGAG	RLEQERRRWLKGDGPPFFGAGAGGSLGTLG	WLKGDGPPFFGAGAGGSLGTLGYMMMGRSL	P	P	F	A	G	G	2	0	0	0	0	0	0	3	0	0	0	0	0	2	1	0	0	0	0	0	0	0	8		722.339	A0A067RCQ6;A0A2J7REX6;A0A2J7REY3	A0A067RCQ6	376	383	yes	no	1;2	0.012508	27.317	By MS/MS	1	75146000	29232000	424	336	424
PFGINPQH	LTIFLKPGSVIIELFPFGINPQHVSPVKVV	SVIIELFPFGINPQHVSPVKVVCDLPDVGL	F	P	F	Q	H	V	0	0	1	0	0	1	0	1	1	1	0	0	0	1	2	0	0	0	0	0	0	0	8		908.45	A0A2J7PJB8	A0A2J7PJB8	213	220	yes	yes	2	0.012508	17.767	By MS/MS	1	24980000	22229000	425	535	425
PGACWVGG	ISGAPNQGYDGLDCSPGACWVGGSYGSVPE	YDGLDCSPGACWVGGSYGSVPEGAILAGHD	S	P	G	G	G	S	1	0	0	0	1	0	0	3	0	0	0	0	0	0	1	0	0	1	0	1	0	0	8		745.322	A0A6L2PTQ3	A0A6L2PTQ3	85	92	yes	yes	2	0.012508	3.6118	By MS/MS	1	149320	149320	427	1109	427
PGVHSHTG	PDTRLGQGTLSFDEAPGVHSHTGAHIRSWA	TLSFDEAPGVHSHTGAHIRSWANVPRGNTG	A	P	G	T	G	A	0	0	0	0	0	0	0	2	2	0	0	0	0	0	1	1	1	0	0	1	0	0	8		790.372	A0A6L2PAT7	A0A6L2PAT7	58	65	yes	yes	2	0.012508	3.6118	By matching	1	6148900	997230	439	966	439
PGWGYHRP	VTGWGYLRPGWGYFRPGWGYHRPGWGYRRP	PGWGYFRPGWGYHRPGWGYRRPRWGYGRPG	R	P	G	R	P	G	0	1	0	0	0	0	0	2	1	0	0	0	0	0	2	0	0	1	1	0	0	0	8		968.462	A0A067RQL4	A0A067RQL4	175	182	yes	yes	2	0.012508	4.5947	By MS/MS	1	3347300	3347300	440	449	440
PHYMKHRK	LTIMATYLYFALSWGPHYMKHRKPYQLTNL	YFALSWGPHYMKHRKPYQLTNLLIIYNMVQ	G	P	H	R	K	P	0	1	0	0	0	0	0	0	2	0	0	2	1	0	1	0	0	0	1	0	0	0	8		1095.58	A0A2J7QVP9;A0A2J7QVQ5	A0A2J7QVP9	52	59	yes	no	3	0.012508	3.7464	By MS/MS	1	413470	413470	446	757	446
PIMFTCIT	FLCKTLAEVPVFAALPIMFTCITYYLVGLN	VPVFAALPIMFTCITYYLVGLNPSFLRFFV	L	P	I	I	T	Y	0	0	0	0	1	0	0	0	0	2	0	0	1	1	1	0	2	0	0	0	0	0	8		924.445	A0A067RAU0	A0A067RAU0	527	534	yes	yes	2	0.012508	3.6118	By MS/MS	1	381790	271880	448	311	448
PKPCLEVP	TEKLPEGSSQEAGVTPKPCLEVPEDAFVVA	SQEAGVTPKPCLEVPEDAFVVAVPQRQDLP	T	P	K	V	P	E	0	0	0	0	1	0	1	0	0	0	1	1	0	0	3	0	0	0	0	1	0	0	8		881.468	A0A2J7R3T7	A0A2J7R3T7	559	566	yes	yes	2	0.012508	3.6118	By MS/MS	1	962380	962380	451	790	451
PLHQQDWH	LPFVHAPLRAFHHHLPLHQQDWHHLKLGRS	RAFHHHLPLHQQDWHHLKLGRSGFSKDAVA	L	P	L	W	H	H	0	0	0	1	0	2	0	0	2	0	1	0	0	0	1	0	0	1	0	0	0	0	8		1059.49	A0A067QVB5	A0A067QVB5	127	134	yes	yes	2	0.012508	4.137			474030	0	454	115	454
PLHVNYVQ	______________________________	AFEFMKYPLHVNYVQETDRSKRFDYLLKQT	Y	P	L	V	Q	E	0	0	1	0	0	1	0	0	1	0	1	0	0	0	1	0	0	0	1	2	0	0	8		968.508	A0A6L2PQV1	A0A6L2PQV1	9	16	yes	yes	2	0.012508	29.573	By MS/MS	1	31270000	30620000	456	1085	456
PLLGHLFF	SSFQDRGFFIDEEFEPLLGHLFFLRGDKWR	FIDEEFEPLLGHLFFLRGDKWRNLRAKLTP	E	P	L	F	F	L	0	0	0	0	0	0	0	1	1	0	3	0	0	2	1	0	0	0	0	0	0	0	8		942.533	A0A2J7QRC8	A0A2J7QRC8	120	127	yes	yes	2	0.012508	4.5947	By MS/MS	1	4803700	4803700	457	736	457
PLWKHYYL	LKFTIWDVGGQHKLRPLWKHYYLNTQAVVF	GGQHKLRPLWKHYYLNTQAVVFVIDSSNHD	R	P	L	Y	L	N	0	0	0	0	0	0	0	0	1	0	2	1	0	0	1	0	0	1	2	0	0	0	8		1118.59	A0A2J7PMU9;A0A6L2PMN1	A0A2J7PMU9	454	461	yes	no	2	0.012508	4.5947	By MS/MS	1	1058200	1058200	458	557	458
PPAPWWLA	LPESVEFICRMCCAIPPAPWWLAVEEELKA	CRMCCAIPPAPWWLAVEEELKAGYLGVLKS	I	P	P	L	A	V	2	0	0	0	0	0	0	0	0	0	1	0	0	0	3	0	0	2	0	0	0	0	8		936.486	A0A2J7QT57;A0A6L2PQ99;A0A067RAX9	A0A2J7QT57	241	248	yes	no	2	0.012508	4.5947	By MS/MS	1	546200	546200	461	314	461
PPASNINR	MRYLSQVIDETLRKHPPASNINRVVTQPYT	DETLRKHPPASNINRVVTQPYTIPNTTAEL	H	P	P	N	R	V	1	1	2	0	0	0	0	0	0	1	0	0	0	0	2	1	0	0	0	0	0	0	8		867.456	A0A6L2PDM7	A0A6L2PDM7	368	375	yes	yes	2	0.012508	3.3922	By MS/MS	1	8465000	8465000	462	990	462
PPGPAFFP	SPQGSRMEWKSQTVRPPGPAFFPPQFRPLH	WKSQTVRPPGPAFFPPQFRPLHMPPMGLPP	R	P	P	F	P	P	1	0	0	0	0	0	0	1	0	0	0	0	0	2	4	0	0	0	0	0	0	0	8		828.417	A0A067QIK5	A0A067QIK5	207	214	yes	yes	2	0.012508	3.6118	By MS/MS	1	842380	842380	466	27	466
PPGSGRPS	DKEVSRHGTTRCCKVPPGSGRPSSSDSREV	TTRCCKVPPGSGRPSSSDSREVLSKISTPQ	V	P	P	P	S	S	0	1	0	0	0	0	0	2	0	0	0	0	0	0	3	2	0	0	0	0	0	0	8		753.377	A0A6L2PDP3	A0A6L2PDP3	60	67	yes	yes	1	0.012508	3.1912	By MS/MS	1	2425500	2189000	467	992	467
PPLVICVK	QSQRAIPILHFRQVTPPLVICVKLVSCLVL	LHFRQVTPPLVICVKLVSCLVLMSLLNKLF	T	P	P	V	K	L	0	0	0	0	1	0	0	0	0	1	1	1	0	0	2	0	0	0	0	2	0	0	8		867.525	A0A2J7Q257	A0A2J7Q257	259	266	yes	yes	1	0.012508	3.6118			637020	0	469	617	469
PPQGGGGG	GLPRKQAGCYWFRFSPPQGGGGGGDYDGDD	CYWFRFSPPQGGGGGGDYDGDDGGGDDDYD	S	P	P	G	G	G	0	0	0	0	0	1	0	5	0	0	0	0	0	0	2	0	0	0	0	0	0	0	8		625.282	A0A067R8R8	A0A067R8R8	219	226	yes	no	1	0.012508	3.3922	By MS/MS	1	3649500	3649500	475	292	475
PPSKAKKA	TEKKKQKTSPIKAKKPPSKAKKAAKVPTKK	SPIKAKKPPSKAKKAAKVPTKKPKAPRPKT	K	P	P	K	A	A	2	0	0	0	0	0	0	0	0	0	0	3	0	0	2	1	0	0	0	0	0	0	8		825.507	A0A6L2Q5Y1	A0A6L2Q5Y1	169	176	yes	yes	1	0.012508	3.6118	By MS/MS	1	2787800	2787800	476	1199	476
PPSPMENH	PEISYGPPSLTDTYKPPSPMENHELPPPEG	SLTDTYKPPSPMENHELPPPEGSYGPPSLM	K	P	P	N	H	E	0	0	1	0	0	0	1	0	1	0	0	0	1	0	3	1	0	0	0	0	0	0	8		907.386	A0A6L2Q9L5	A0A6L2Q9L5	471	478	yes	yes	2	0.012508	8.3405	By MS/MS	1	2352200	2352200	477	1229	477
PPVPLIPG	VGSNAHDGLANSRMPPPVPLIPGSGRIIFQ	LANSRMPPPVPLIPGSGRIIFQDNVIRFDK	P	P	P	P	G	S	0	0	0	0	0	0	0	1	0	1	1	0	0	0	4	0	0	0	0	1	0	0	8		788.48	A0A067RKH0	A0A067RKH0	438	445	yes	yes	1	0.012508	3.6118	By MS/MS	1	2828900	2828900	478	421	478
PRVYFDMS	______________________________	______________________________	L	P	R	M	S	A	0	1	0	1	0	0	0	0	0	0	0	0	1	1	1	1	0	0	1	1	0	0	8		1013.46	A0A2J7RN34	A0A2J7RN34	4	11	yes	yes	2	0.012508	4.3563	By MS/MS	1	529530	529530	484	896	484
PSAHAIKA	REFQREFGIHRNCAVPSAHAIKAWVQNFEA	IHRNCAVPSAHAIKAWVQNFEATGSTLKKK	V	P	S	K	A	W	3	0	0	0	0	0	0	0	1	1	0	1	0	0	1	1	0	0	0	0	0	0	8		793.445	A0A2J7Q272	A0A2J7Q272	43	50	yes	yes	2	0.012508	3.3922			176030	0	485	619	485
PSPSGGAA	STGGGGTVISNVPAAPSPSGGAATAVMAAN	ISNVPAAPSPSGGAATAVMAANPYMHVGQL	A	P	S	A	A	T	2	0	0	0	0	0	0	2	0	0	0	0	0	0	2	2	0	0	0	0	0	0	8		642.297	A0A6L2Q694;A0A2J7PKS8	A0A6L2Q694	141	148	yes	no	1	0.012508	2.9045	By MS/MS	1	2770500	1672700	486	544	486
PSPVNKTA	ACCGSSPGTPACSPSPSPVNKTAVSIQTVV	TPACSPSPSPVNKTAVSIQTVVTTVLLALS	S	P	S	T	A	V	1	0	1	0	0	0	0	0	0	0	0	1	0	0	2	1	1	0	0	1	0	0	8		812.439	A0A6L2QCY2	A0A6L2QCY2	86	93	yes	yes	2	0.012508	3.1912	By MS/MS	1	7289800	6691000	487	1238	487
PVSWVGAG	ADLDPNWMLGCEPKMPVSWVGAGMSRTMER	LGCEPKMPVSWVGAGMSRTMERQQLYRASA	M	P	V	A	G	M	1	0	0	0	0	0	0	2	0	0	0	0	0	0	1	1	0	1	0	2	0	0	8		771.392	A0A2J7PZK3	A0A2J7PZK3	794	801	yes	yes	2	0.012508	3.6118			44066000	0	493	605	493
PWLQRVHL	VEEYAGEILTSYHNAPWLQRVHLAHQLLIA	LTSYHNAPWLQRVHLAHQLLIAAHNFTDSH	A	P	W	H	L	A	0	1	0	0	0	1	0	0	1	0	2	0	0	0	1	0	0	1	0	1	0	0	8		1047.6	A0A067QMY7	A0A067QMY7	229	236	yes	yes	2	0.012508	4.3563	By MS/MS	1	7855800	7855800	494	48	494
QAHEINAD	DPVKLHAYHKDIEYKQAHEINADNHDREKE	HKDIEYKQAHEINADNHDREKELKLRTNER	K	Q	A	A	D	N	2	0	1	1	0	1	1	0	1	1	0	0	0	0	0	0	0	0	0	0	0	0	8		896.399	A0A6L2PAQ5	A0A6L2PAQ5	752	759	yes	yes	2	0.012508	3.3922			3134000	0	496	965	496
QAYLTQSS	VEGGSTLFKLDYFGEQAYLTQSSQLYLETC	KLDYFGEQAYLTQSSQLYLETCLPSMGDVF	E	Q	A	S	S	Q	1	0	0	0	0	2	0	0	0	0	1	0	0	0	0	2	1	0	1	0	0	0	8		896.424	A0A6L2PBY2	A0A6L2PBY2	303	310	yes	yes	2	0.012508	8.3405			432980	0	498	976	498
QCRQFIPQ	KSEQLSKQDFSQHTFQCRQFIPQAKMDSST	DFSQHTFQCRQFIPQAKMDSSTHAGTTASV	F	Q	C	P	Q	A	0	1	0	0	1	3	0	0	0	1	0	0	0	1	1	0	0	0	0	0	0	0	8		1018.5	A0A067R553	A0A067R553	87	94	yes	yes	2	0.012508	4.3563	By MS/MS	1	4033800	3279600	499	254	499
QDAHLNGF	DSPLESQTLSYHNLPQDAHLNGFRGHVFRE	LSYHNLPQDAHLNGFRGHVFRERDRTEGMT	P	Q	D	G	F	R	1	0	1	1	0	1	0	1	1	0	1	0	0	1	0	0	0	0	0	0	0	0	8		900.409	A0A2J7QXI2	A0A2J7QXI2	186	193	yes	yes	2	0.012508	8.7725	By matching	1	5161800	2633400	500	766	500
QDDGVRLK	RSNQLRDEGMRFTQHQDDGVRLKQRRDEEM	GMRFTQHQDDGVRLKQRRDEEMRSIQHRDE	H	Q	D	L	K	Q	0	1	0	2	0	1	0	1	0	0	1	1	0	0	0	0	0	0	0	1	0	0	8		929.493	A0A6L2PN02	A0A6L2PN02	1461	1468	yes	yes	2	0.012508	2.9045	By MS/MS	1	2915200	2915200	501	1063	501
QDGTPPHF	ERYALPQLPPQTILQQDGTPPHFCHHIKNH	PPQTILQQDGTPPHFCHHIKNHLDLEMAGR	Q	Q	D	H	F	C	0	0	0	1	0	1	0	1	1	0	0	0	0	1	2	0	1	0	0	0	0	0	8		897.398	A0A2J7Q2A9	A0A2J7Q2A9	193	200	yes	yes	2	0.012508	3.6118	By MS/MS	1	304060	304060	502	620	502
QDKTPEEW	TLPGMFSPLLTGHLVQDKTPEEWQAVFYIA	LLTGHLVQDKTPEEWQAVFYIAGGVYLAGA	V	Q	D	E	W	Q	0	0	0	1	0	1	2	0	0	0	0	1	0	0	1	0	1	1	0	0	0	0	8		1031.46	A0A6L2PG20;A0A067RAW1	A0A6L2PG20	390	397	yes	no	2	0.012508	4.137	By matching	1	1784500	1055600	504	313	504
QELKYSCE	TDCPTCQPGAVVAEYQELKYSCEVGHSLQG	GAVVAEYQELKYSCEVGHSLQGNASVYCQN	Y	Q	E	C	E	V	0	0	0	0	1	1	2	0	0	0	1	1	0	0	0	1	0	0	1	0	0	0	8		998.438	A0A1V1FIV2;A0A6L2PQ43	A0A1V1FIV2	114	121	yes	no	2	0.012508	4.137	By MS/MS	1	3026900	3026900	505	485	505
QELNHNVV	DTTSTNKSPTTFSPVQELNHNVVKRSSTQP	PTTFSPVQELNHNVVKRSSTQPVCEEVLAN	V	Q	E	V	V	K	0	0	2	0	0	1	1	0	1	0	1	0	0	0	0	0	0	0	0	2	0	0	8		951.477	A0A067QII8	A0A067QII8	548	555	yes	yes	2	0.012508	4.5947	By matching	1	11990000	6256700	506	26	506
QEYFEWAK	DLERASPEGWTQERVQEYFEWAKKVVNGLR	GWTQERVQEYFEWAKKVVNGLRGTNSNLED	V	Q	E	A	K	K	1	0	0	0	0	1	2	0	0	0	0	1	0	1	0	0	0	1	1	0	0	0	8		1099.5	A0A2J7QLC9	A0A2J7QLC9	150	157	yes	yes	2	0.012508	4.3563	By MS/MS	1	555210	555210	507	712	507
QFFVRFDN	AVWLSADKSSPFELYQFFVRFDNSFTGNTV	SSPFELYQFFVRFDNSFTGNTVHIMTSLQL	Y	Q	F	D	N	S	0	1	1	1	0	1	0	0	0	0	0	0	0	3	0	0	0	0	0	1	0	0	8		1071.51	A0A067R4R7	A0A067R4R7	249	256	yes	yes	2	0.012508	4.3563	By MS/MS	1	609790	609790	508	251	508
QHCNKSAG	ISQELETNNRSIGKQQHCNKSAGVEKDEAQ	NRSIGKQQHCNKSAGVEKDEAQQQVSTEGR	Q	Q	H	A	G	V	1	0	1	0	1	1	0	1	1	0	0	1	0	0	0	1	0	0	0	0	0	0	8		843.366	A0A067R468	A0A067R468	811	818	yes	yes	2	0.012508	3.1912	By MS/MS	1	687060	687060	514	241	514
QKFYDEYF	SSDGGTQTRKAHCITQKFYDEYFAPINKRD	RKAHCITQKFYDEYFAPINKRDTFGIFPMI	T	Q	K	Y	F	A	0	0	0	1	0	1	1	0	0	0	0	1	0	2	0	0	0	0	2	0	0	0	8		1138.5	A0A2J7RBG0	A0A2J7RBG0	443	450	yes	yes	2	0.012508	4.3563	By MS/MS	1	1522200	1522200	517	829	517
QKMFCWKD	ITQQSVPISDDFLMLQKMFCWKDPLDWTHF	SDDFLMLQKMFCWKDPLDWTHFPNISLSLA	L	Q	K	K	D	P	0	0	0	1	1	1	0	0	0	0	0	2	1	1	0	0	0	1	0	0	0	0	8		1084.48	A0A067QVR7	A0A067QVR7	293	300	yes	yes	2	0.012508	4.3563	By MS/MS	1	439200	439200	518	122	518
QKTSSAAD	QRSRRRNLRASLSLRQKTSSAADSSRSHHV	RASLSLRQKTSSAADSSRSHHVNHTGARTK	R	Q	K	A	D	S	2	0	0	1	0	1	0	0	0	0	0	1	0	0	0	2	1	0	0	0	0	0	8		806.377	A0A067R7M2;A0A6L2PD11	A0A067R7M2	168	175	yes	no	1	0.012508	3.3922			498840	0	520	282	520
QKVPNDLH	SEGDGRFVHNSYLFPQKVPNDLHGCPIRVS	HNSYLFPQKVPNDLHGCPIRVSTFPFVTMV	P	Q	K	L	H	G	0	0	1	1	0	1	0	0	1	0	1	1	0	0	1	0	0	0	0	1	0	0	8		949.498	A0A067R951	A0A067R951	240	247	yes	yes	2	0.012508	4.3563	By MS/MS	1	140390	140390	521	295	521
QLQKSTTA	LEQMAGGAFLGALTKQLQKSTTAGPFPA__	FLGALTKQLQKSTTAGPFPA__________	K	Q	L	T	A	G	1	0	0	0	0	2	0	0	0	0	1	1	0	0	0	1	2	0	0	0	0	0	8		875.471	A0A6L2PFB7	A0A6L2PFB7	41	48	yes	yes	2	0.012508	3.3922	By MS/MS	1	4311600	4207100	522	1002	522
QLQQPMHI	YGSVIVRPQPIYNNVQLQQPMHIARTSHDG	QPIYNNVQLQQPMHIARTSHDGNPKVPRAR	V	Q	L	H	I	A	0	0	0	0	0	3	0	0	1	1	1	0	1	0	1	0	0	0	0	0	0	0	8		993.507	A0A067QWE0	A0A067QWE0	445	452	yes	yes	2	0.012508	4.3563	By MS/MS	1	642030	642030	523	132	523
QMRCNPNL	RKEIANKILLKRQLQQMRCNPNLETVSEYL	LLKRQLQQMRCNPNLETVSEYLLRMDRLTR	Q	Q	M	N	L	E	0	1	2	0	1	1	0	0	0	0	1	0	1	0	1	0	0	0	0	0	0	0	8		974.443	A0A2J7QCZ4	A0A2J7QCZ4	125	132	yes	yes	2	0.012508	3.3922	By MS/MS	1	649030	649030	524	667	524
QMREMELI	RKYLIPDSNDEIRQEQMREMELIQTVTEPG	NDEIRQEQMREMELIQTVTEPGAAGSNNGT	E	Q	M	L	I	Q	0	1	0	0	0	1	2	0	0	1	1	0	2	0	0	0	0	0	0	0	0	0	8		1048.5	A0A067QWY1;A0A2J7PER8;A0A6L2Q0S7	A0A067QWY1	104	111	yes	no	2	0.012508	4.5947	By MS/MS	1	1417400	1417400	525	137	525
QMSEVLFV	ALELLSTTKHAGIEKQMSEVLFVISTCGAS	KHAGIEKQMSEVLFVISTCGASARFMLTVV	K	Q	M	F	V	I	0	0	0	0	0	1	1	0	0	0	1	0	1	1	0	1	0	0	0	2	0	0	8		951.474	A0A6L2PEB9	A0A6L2PEB9	52	59	yes	yes	2	0.012508	4.5947	By MS/MS	1	4628400	4035700	526	996	526
QNFLRRRN	LPSKVDDIVMACVVLQNFLRRRNRTQYPPG	VMACVVLQNFLRRRNRTQYPPGSMLDRENV	L	Q	N	R	N	R	0	3	2	0	0	1	0	0	0	0	1	0	0	1	0	0	0	0	0	0	0	0	8		1102.61	A0A067RBE8	A0A067RBE8	43	50	yes	yes	2	0.012508	4.3563	By MS/MS	1	2060100	663480	527	320	527
QNQCFSAN	______________________________	FQPTHLPQNQCFSANQQQHPIQQQQIMQQQ	P	Q	N	A	N	Q	1	0	2	0	1	2	0	0	0	0	0	0	0	1	0	1	0	0	0	0	0	0	8		910.36	A0A2J7QK46;A0A2J7Q0G5	A0A2J7QK46	9	16	yes	no	3	0.012508	2.5337	By MS/MS	1	47893000	17497000	528	606	528
QPAQNGVP	NTAQGHSAFASWNSSQPAQNGVPYAMAPHS	FASWNSSQPAQNGVPYAMAPHSSNISTTPL	S	Q	P	V	P	Y	1	0	1	0	0	2	0	1	0	0	0	0	0	0	2	0	0	0	0	1	0	0	8		809.403	A0A067RFP2	A0A067RFP2	1250	1257	yes	yes	2	0.012508	3.3922			183700	0	529	370	529
QPIPKADV	AVTKGITGYVIDDKNQPIPKADVSVEGSTH	YVIDDKNQPIPKADVSVEGSTHVAKGSPTG	N	Q	P	D	V	S	1	0	0	1	0	1	0	0	0	1	0	1	0	0	2	0	0	0	0	1	0	0	8		866.486	A0A2J7RMB5;A0A2J7RM97	A0A2J7RMB5	451	458	yes	no	2	0.012508	3.3922			627850	0	530	890	530
QPPPGAGG	QPLSSQKPDPEGNAAQPPPGAGGMPNTMQP	DPEGNAAQPPPGAGGMPNTMQPPPGMMQGP	A	Q	P	G	G	M	1	0	0	0	0	1	0	3	0	0	0	0	0	0	3	0	0	0	0	0	0	0	8		679.329	A0A6L2P9J3	A0A6L2P9J3	146	153	yes	yes	1	0.012508	3.6118	By MS/MS	1	3885700	3885700	531	959	531
QPPPPGPM	GFMAPPAPQMQPPPPQPPPPGPMKHPADMS	QMQPPPPQPPPPGPMKHPADMSASVDEEPP	P	Q	P	P	M	K	0	0	0	0	0	1	0	1	0	0	0	0	1	0	5	0	0	0	0	0	0	0	8		819.395	A0A6L2PNU7;A0A2J7QUB2;A0A067QI32	A0A6L2PNU7	701	708	yes	no	2	0.012508	3.6118	By MS/MS	1	702580	702580	532	20	532
QPPVEDGG	ERNMGPRENRPRASEQPPVEDGGDDGNWQR	NRPRASEQPPVEDGGDDGNWQRVSRR____	E	Q	P	G	G	D	0	0	0	1	0	1	1	2	0	0	0	0	0	0	2	0	0	0	0	1	0	0	8		797.356	A0A067RFE8	A0A067RFE8	1192	1199	yes	yes	2	0.012508	3.3922	By MS/MS	1	1344500	1344500	533	366	533
QPTLDSHL	QTHSNGLLGSYHHTTQPTLDSHLASPHPGT	GSYHHTTQPTLDSHLASPHPGTPGSTVGAP	T	Q	P	H	L	A	0	0	0	1	0	1	0	0	1	0	2	0	0	0	1	1	1	0	0	0	0	0	8		909.456	A0A2J7QL07;A0A2J7QL29;A0A067R038	A0A2J7QL07	256	263	yes	no	2	0.012508	3.3922			323050	0	534	179	534
QQAAVFPP	______________________________	QLQQHFHQQAAVFPPATFLKQEEPVQDNLV	H	Q	Q	P	P	A	2	0	0	0	0	2	0	0	0	0	0	0	0	1	2	0	0	0	0	1	0	0	8		856.444	A0A2J7PUF0	A0A2J7PUF0	15	22	yes	yes	1	0.012508	48.174	By MS/MS	1	994310000	994310000	535	586	535
QQYAHGQN	VLSYIVRMEEESIKKQQYAHGQNITDEELI	EEESIKKQQYAHGQNITDEELISNDTGQSD	K	Q	Q	Q	N	I	1	0	1	0	0	3	0	1	1	0	0	0	0	0	0	0	0	0	1	0	0	0	8		944.41	A0A2J7RJA7;A0A2J7RJA5	A0A2J7RJA7	568	575	yes	no	2	0.012508	4.3563	By MS/MS	1	411590	411590	536	869	536
QRAFRRRF	FCVLEFAKTNSVVTVQRAFRRRFGINPPCP	TNSVVTVQRAFRRRFGINPPCPTNIRRWFR	V	Q	R	R	F	G	1	4	0	0	0	1	0	0	0	0	0	0	0	2	0	0	0	0	0	0	0	0	8		1135.65	A0A2J7R3B2;A0A2J7PPJ9;A0A2J7PFH8;A0A2J7PT67;A0A2J7PX19;A0A2J7RCU9;A0A2J7QVD5;A0A2J7RRV8;A0A2J7QVD0;A0A2J7RE58;A0A2J7PIV8;A0A2J7RRR5;A0A2J7PD95;A0A2J7RP58;A0A2J7QX67;A0A2J7PPX2;A0A2J7RJF7;A0A2J7RHD7;A0A2J7R603;A0A2J7PPE5;A0A2J7PKA1;A0A2J7Q3A6;A0A2J7PW64;A0A2J7Q132	A0A2J7R3B2	24	31	yes	no	2	0.012508	4.3563	By MS/MS	1	732090	732090	537	504	537
QRKAHENS	SIDFNPNATASEELLQRKAHENSCCRI___	TASEELLQRKAHENSCCRI___________	L	Q	R	N	S	C	1	1	1	0	0	1	1	0	1	0	0	1	0	0	0	1	0	0	0	0	0	0	8		968.479	A0A6L2PCP6	A0A6L2PCP6	338	345	yes	yes	2	0.012508	4.3563	By MS/MS	1	817590	817590	538	980	538
QRLAGCNG	VELKGRKSENSHVLFQRLAGCNGEGFEDVL	ENSHVLFQRLAGCNGEGFEDVLYLSDSDVV	F	Q	R	N	G	E	1	1	1	0	1	1	0	2	0	0	1	0	0	0	0	0	0	0	0	0	0	0	8		817.386	A0A6L2PYY2	A0A6L2PYY2	91	98	yes	yes	2	0.012508	3.6118	By MS/MS	1	431290	431290	539	1153	539
QYNRFFVV	FIHGLKELANDKRSNQYNRFFVVCVHGFTD	ANDKRSNQYNRFFVVCVHGFTDENNGLSII	N	Q	Y	V	V	C	0	1	1	0	0	1	0	0	0	0	0	0	0	2	0	0	0	0	1	2	0	0	8		1071.55	A0A067QI00	A0A067QI00	497	504	yes	yes	2	0.012508	4.5947	By matching	1	913690	705810	541	19	541
RAAGGKPG	DFLKLHQAVAPQNVFRAAGGKPGLSMDQIT	VAPQNVFRAAGGKPGLSMDQITAQVMVFFI	F	R	A	P	G	L	2	1	0	0	0	0	0	3	0	0	0	1	0	0	1	0	0	0	0	0	0	0	8		712.398	A0A6L2PXV2	A0A6L2PXV2	170	177	yes	yes	2	0.012508	3.3922	By MS/MS	1	21083000	21083000	542	1143	542
RACFAGLY	LDEESGHQESKQEKARACFAGLYSLTTIKN	ESKQEKARACFAGLYSLTTIKNSTSSELSD	A	R	A	L	Y	S	2	1	0	0	1	0	0	1	0	0	1	0	0	1	0	0	0	0	1	0	0	0	8		899.432	A0A067QRE4;A0A6L2Q3J2	A0A067QRE4	498	505	yes	no	2	0.012508	7.6712	By MS/MS	1	273430	273430	543	72	543
RAGNWMKR	RGVVSGVCTMAVQGSRAGNWMKRHILHVVR	TMAVQGSRAGNWMKRHILHVVRNTRKNFEC	S	R	A	K	R	H	1	2	1	0	0	0	0	1	0	0	0	1	1	0	0	0	0	1	0	0	0	0	8		1017.53	A0A6L2PK05	A0A6L2PK05	1273	1280	yes	yes	2	0.012508	4.5947	By MS/MS	1	282720	282720	544	1035	544
RALYFFEV	YYYGGMIYAALKNYDRALYFFEVAITTPAL	AALKNYDRALYFFEVAITTPALAVSHIMLE	D	R	A	E	V	A	1	1	0	0	0	0	1	0	0	0	1	0	0	2	0	0	0	0	1	1	0	0	8		1043.54	A0A2J7RAU9;A0A6L2Q3N3;A0A2J7RAV1;A0A067QS27	A0A2J7RAU9	169	176	yes	no	2	0.012508	4.3563	By MS/MS	1	3069200	1961600	545	79	545
RCDCHLAW	NIPENTYLDISYNPLRCDCHLAWIGYKQTD	DISYNPLRCDCHLAWIGYKQTDTLGKFLLS	L	R	C	A	W	I	1	1	0	1	2	0	0	0	1	0	1	0	0	0	0	0	0	1	0	0	0	0	8		1002.42	A0A6L2PBW5;A0A2J7PC80	A0A6L2PBW5	395	402	yes	no	2	0.012508	3.1912	By MS/MS	1	330900	330900	547	497	547
RCEDWQDF	YYAESVNNEAGFPAVRCEDWQDFRLGMCSP	EAGFPAVRCEDWQDFRLGMCSPEHGITYMG	V	R	C	D	F	R	0	1	0	2	1	1	1	0	0	0	0	0	0	1	0	0	0	1	0	0	0	0	8		1097.42	A0A2J7QJ67	A0A2J7QJ67	318	325	yes	yes	2	0.012508	9.2405	By MS/MS	1	1888800	1888800	548	703	548
RDDKKYVV	LIDPITKIAFGVEFLRDDKKYVVRARKEVI	AFGVEFLRDDKKYVVRARKEVILSAGAINS	L	R	D	V	V	R	0	1	0	2	0	0	0	0	0	0	0	2	0	0	0	0	0	0	1	2	0	0	8		1021.56	A0A6L2PZP3	A0A6L2PZP3	296	303	yes	yes	2	0.012508	4.5947	By MS/MS	1	3599900	3599900	553	1161	553
RDYFYRFL	DSLWTDSFTMDPQLIRDYFYRFLYQPKDRE	TMDPQLIRDYFYRFLYQPKDREYPDLCQLP	I	R	D	F	L	Y	0	2	0	1	0	0	0	0	0	0	1	0	0	2	0	0	0	0	2	0	0	0	8		1178.59	A0A6L2Q953;A0A2J7QXG0;A0A2J7QXH1;A0A2J7QXH0;A0A067R2L8	A0A6L2Q953	125	132	yes	no	2	0.012508	4.5947	By MS/MS	1	2083200	2083200	554	218	554
REALGFAA	DEENVTVNDKLRGAVREALGFAASLTDTES	DKLRGAVREALGFAASLTDTESVDIDDIDE	V	R	E	A	A	S	3	1	0	0	0	0	1	1	0	0	1	0	0	1	0	0	0	0	0	0	0	0	8		833.44	A0A6L2PWQ3	A0A6L2PWQ3	670	677	yes	yes	2	0.012508	3.6118	By MS/MS	1	160260	160260	555	1134	555
RFAQRHNH	DINKTESNSGLQHLKRFAQRHNHTNVLIAK	SGLQHLKRFAQRHNHTNVLIAKALHRHDLQ	K	R	F	N	H	T	1	2	1	0	0	1	0	0	2	0	0	0	0	1	0	0	0	0	0	0	0	0	8		1064.54	A0A6L2P8U1	A0A6L2P8U1	261	268	yes	yes	2	0.012508	11.368	By MS/MS	1	66739000	35540000	556	953	556
RGKKGGGF	QSGGADAGGGGGKGGRGKKGGGFATVSSSY	GGGGKGGRGKKGGGFATVSSSYKEQLNNLM	G	R	G	G	F	A	0	1	0	0	0	0	0	4	0	0	0	2	0	1	0	0	0	0	0	0	0	0	8		805.456	Q8MV70;A0A067RA03;A0A2J7QRJ7;A0A2J7QRH4;A0A2J7QRI3;A0A2J7QRJ1	Q8MV70	168	175	yes	no	2	0.012508	3.6118	By MS/MS	1	312290000	231460000	563	305	563
RGKQYSRG	VNHLADNTELELKALRGKQYSRGYNGGAPF	ELELKALRGKQYSRGYNGGAPFPYSNLGSL	L	R	G	R	G	Y	0	2	0	0	0	1	0	2	0	0	0	1	0	0	0	1	0	0	1	0	0	0	8		950.505	A0A2J7QI59;A0A067QZ64	A0A2J7QI59	313	320	yes	no	2	0.012508	4.3563	By MS/MS	1	4105000	4105000	564	164	564
RGPGRPKR	IHKASMVQLGDDVIKRGPGRPKRLQSMESS	LGDDVIKRGPGRPKRLQSMESSNTINGIAK	K	R	G	K	R	L	0	3	0	0	0	0	0	2	0	0	0	1	0	0	2	0	0	0	0	0	0	0	8		922.557	A0A067RHF3	A0A067RHF3	637	644	yes	yes	3	0.012508	2.6794			109140	0	566	396	566
RGSSSDDD	INRKVQMKYQPKGRPRGSSSDDDAPKEPSL	YQPKGRPRGSSSDDDAPKEPSLVLILKWGG	P	R	G	D	D	A	0	1	0	3	0	0	0	1	0	0	0	0	0	0	0	3	0	0	0	0	0	0	8		837.31	A0A2J7Q1U3;A0A2J7Q1S9	A0A2J7Q1U3	147	154	yes	no	1	0.012508	3.3922	By MS/MS	1	820070	820070	569	611	569
RIRKEMDM	______________________________	SLQICLTRIRKEMDMLLYKISVLDELFNTE	T	R	I	D	M	L	0	2	0	1	0	0	1	0	0	1	0	1	2	0	0	0	0	0	0	0	0	0	8		1077.54	A0A2J7QG02	A0A2J7QG02	15	22	yes	yes	2	0.012508	4.3563			1481700	0	574	685	574
RKCKTLCS	KRRRSYSSDDSSGKNRKCKTLCSSEENLNE	DDSSGKNRKCKTLCSSEENLNEKKKVCHSV	N	R	K	C	S	S	0	1	0	0	2	0	0	0	0	0	1	2	0	0	0	1	1	0	0	0	0	0	8		937.484	A0A2J7QWN5	A0A2J7QWN5	162	169	yes	yes	2	0.012508	4.5947	By MS/MS	1	32907000	32360000	575	763	575
RKEADICL	______________________________	AEDNVRNRKEADICLLSILIFACENYRPPE	N	R	K	C	L	L	1	1	0	1	1	0	1	0	0	1	1	1	0	0	0	0	0	0	0	0	0	0	8		946.491	A0A067QZ71	A0A067QZ71	11	18	yes	yes	2	0.012508	4.5947	By MS/MS	1	1595600	1595600	576	165	576
RKEDENTD	PGVVESSVWFNPTELRKEDENTDVSTKGES	WFNPTELRKEDENTDVSTKGESSEPGSMQA	L	R	K	T	D	V	0	1	1	2	0	0	2	0	0	0	0	1	0	0	0	0	1	0	0	0	0	0	8		1005.44	A0A067RWD1	A0A067RWD1	330	337	yes	yes	2	0.012508	4.5947	By MS/MS	1	824040	824040	577	475	577
RKLGEFTD	TKTVDSNTLFQYLYRRKLGEFTDAVEMLPH	LFQYLYRRKLGEFTDAVEMLPHEQLEANDG	R	R	K	T	D	A	0	1	0	1	0	0	1	1	0	0	1	1	0	1	0	0	1	0	0	0	0	0	8		964.498	A0A2J7QDV1;A0A2J7QDV3	A0A2J7QDV1	246	253	yes	no	2	0.012508	4.3563	By MS/MS	1	1269700	1269700	581	674	581
RKLSSTCS	VSLPSFTFRDADIRHRKLSSTCSSGRGTAT	RDADIRHRKLSSTCSSGRGTATPPTEDLDG	H	R	K	C	S	S	0	1	0	0	1	0	0	0	0	0	1	1	0	0	0	3	1	0	0	0	0	0	8		880.444	A0A6L2Q2B3	A0A6L2Q2B3	234	241	yes	yes	2	0.012508	3.3922			552110	0	582	1175	582
RKRGGSHA	AAVIAVVIFAAVMKIRKRGGSHAFGTDDLE	FAAVMKIRKRGGSHAFGTDDLEYSKLME__	I	R	K	H	A	F	1	2	0	0	0	0	0	2	1	0	0	1	0	0	0	1	0	0	0	0	0	0	8		867.479	A0A2J7QPM8	A0A2J7QPM8	453	460	yes	yes	2	0.012508	2.9045	By MS/MS	1	2623900	2623900	585	732	585
RKRRSDPN	GICGTLFIGYCIYFDRKRRSDPNFKKKLRE	GYCIYFDRKRRSDPNFKKKLRERRKARRAV	D	R	K	P	N	F	0	3	1	1	0	0	0	0	0	0	0	1	0	0	1	1	0	0	0	0	0	0	8		1027.56	A0A6L2PTT2;A0A067QRY1;A0A2J7RE81	A0A6L2PTT2	27	34	yes	no	2	0.012508	4.5947	By MS/MS	1	3021500	3021500	589	76	589
RKTKSSTS	LDEETAEQVPPKPKRRKTKSSTSATVKVDG	VPPKPKRRKTKSSTSATVKVDGDDENGTKS	R	R	K	T	S	A	0	1	0	0	0	0	0	0	0	0	0	2	0	0	0	3	2	0	0	0	0	0	8		893.493	A0A6L2Q7Z6	A0A6L2Q7Z6	1712	1719	yes	yes	2	0.012508	3.6118	By MS/MS	1	681160	681160	590	1218	590
RKTSTTNE	______________________________	______________________________	W	R	K	N	E	S	0	1	1	0	0	0	1	0	0	0	0	1	0	0	0	1	3	0	0	0	0	0	8		935.467	A0A2J7PW78	A0A2J7PW78	4	11	yes	yes	2	0.012508	4.5947	By MS/MS	1	433970	433970	591	593	591
RKYRNCQR	LSGSGYETPPNNDFVRKYRNCQRDDNSAST	PPNNDFVRKYRNCQRDDNSASTSRENMWNR	V	R	K	Q	R	D	0	3	1	0	1	1	0	0	0	0	0	1	0	0	0	0	0	0	1	0	0	0	8		1122.58	A0A067RJD5	A0A067RJD5	18	25	yes	yes	2	0.012508	4.5947	By MS/MS	1	3148600	3148600	592	410	592
RLPCTENT	VNPIEVRLAAISAYRRLPCTENTRLHFLDL	AAISAYRRLPCTENTRLHFLDLYTNKHEDT	R	R	L	N	T	R	0	1	1	0	1	0	1	0	0	0	1	0	0	0	1	0	2	0	0	0	0	0	8		932.439	A0A2J7PSY9;A0A2J7PSZ6	A0A2J7PSY9	523	530	yes	no	2	0.012508	3.3922	By MS/MS	1	4619400	4619400	596	585	596
RMCRGQIC	QVAEPPGTTDDIFTPRMCRGQICPMCGKIY	TDDIFTPRMCRGQICPMCGKIYSQEIPFRT	P	R	M	I	C	P	0	2	0	0	2	1	0	1	0	1	0	0	1	0	0	0	0	0	0	0	0	0	8		965.436	A0A6L2PJL9	A0A6L2PJL9	377	384	yes	yes	2	0.012508	4.3563	By MS/MS	1	633290	633290	598	1032	598
RPCAQYEA	IHTVPEKMDEILAGKRPCAQYEAELLRVKT	DEILAGKRPCAQYEAELLRVKTSPEVRRYN	K	R	P	E	A	E	2	1	0	0	1	1	1	0	0	0	0	0	0	0	1	0	0	0	1	0	0	0	8		936.412	A0A2J7Q9Q5;A0A2J7Q9Q9;A0A2J7Q9R6	A0A2J7Q9Q5	162	169	yes	no	2	0.012508	4.5947			268510	0	604	651	604
RPIILRHF	______________________________	SFRYVCGRPIILRHFSEPKIQVYPFVFAES	G	R	P	H	F	S	0	2	0	0	0	0	0	0	1	2	1	0	0	1	1	0	0	0	0	0	0	0	8		1050.65	A0A6L2PD23	A0A6L2PD23	11	18	yes	yes	2	0.012508	4.3563	By matching	1	193670000	163530000	607	985	607
RPPQHDDP	TDDSLLSTISGNKNPRPPQHDDPLGVELQV	ISGNKNPRPPQHDDPLGVELQVNVLDSRCP	P	R	P	D	P	L	0	1	0	2	0	1	0	0	1	0	0	0	0	0	3	0	0	0	0	0	0	0	8		960.441	A0A067RV34	A0A067RV34	470	477	yes	yes	2	0.012508	3.6118	By MS/MS	1	5458400	4588200	610	473	610
RPPYFGMV	LYQQHWWRCDGPCQRRPPYFGMVKRAMNRA	CDGPCQRRPPYFGMVKRAMNRAPGPNDFWW	R	R	P	M	V	K	0	1	0	0	0	0	0	1	0	0	0	0	1	1	2	0	0	0	1	1	0	0	8		965.479	A0A2J7PS60;A0A6L2PDF2	A0A2J7PS60	182	189	yes	no	2	0.012508	4.5947	By MS/MS	1	502090	502090	611	579	611
RQGHILNK	NATPEYKSVMFDEAFRQGHILNKHNSSLIC	VMFDEAFRQGHILNKHNSSLICTRNINKQE	F	R	Q	N	K	H	0	1	1	0	0	1	0	1	1	1	1	1	0	0	0	0	0	0	0	0	0	0	8		964.557	A0A2Z5TRX8	A0A2Z5TRX8	913	920	yes	yes	2	0.012508	4.3563	By MS/MS	1	928850	928850	613	936	613
RQGSRATY	AEVRFEGMQDSEKTYRQGSRATYNCGEGFH	QDSEKTYRQGSRATYNCGEGFHLSPPSSKI	Y	R	Q	T	Y	N	1	2	0	0	0	1	0	1	0	0	0	0	0	0	0	1	1	0	1	0	0	0	8		937.473	A0A2J7QDM1	A0A2J7QDM1	120	127	yes	yes	2	0.012508	4.5947	By MS/MS	1	701120	701120	614	672	614
RQHEPGAA	PRFASLAASVVGANSRQHEPGAAVDLGSGG	SVVGANSRQHEPGAAVDLGSGGVLRRRVMQ	S	R	Q	A	A	V	2	1	0	0	0	1	1	1	1	0	0	0	0	0	1	0	0	0	0	0	0	0	8		864.42	A0A067QE95	A0A067QE95	94	101	yes	yes	2	0.012508	3.6118	By MS/MS	1	1507700	1507700	615	3	615
RQKCKLQK	GEDMENNLADVKKLLRQKCKLQKWKTSSSS	ADVKKLLRQKCKLQKWKTSSSSEYMCETVG	L	R	Q	Q	K	W	0	1	0	0	1	2	0	0	0	0	1	3	0	0	0	0	0	0	0	0	0	0	8		1030.61	A0A067RI82	A0A067RI82	545	552	yes	yes	2	0.012508	4.3563	By MS/MS	1	237050000	174250000	616	403	616
RQMACPLL	QELAAQKNRLVTIFRRQMACPLLDMEKTYQ	RLVTIFRRQMACPLLDMEKTYQEFTEWLNE	R	R	Q	L	L	D	1	1	0	0	1	1	0	0	0	0	2	0	1	0	1	0	0	0	0	0	0	0	8		930.478	A0A2J7RMB7;A0A2J7RMA1;A0A6L2P9A8	A0A2J7RMB7	218	225	yes	no	2	0.012508	3.6118	By MS/MS	1	3369400	3369400	617	891	617
RQSAGHKG	HIAGKYCLAALDLEMRQSAGHKGVLEEVDD	AALDLEMRQSAGHKGVLEEVDDLIHAHRPV	M	R	Q	K	G	V	1	1	0	0	0	1	0	2	1	0	0	1	0	0	0	1	0	0	0	0	0	0	8		839.436	A0A6L2PK62	A0A6L2PK62	103	110	yes	yes	2	0.012508	3.6118			554110	0	620	1038	620
RQTKAVAD	ENDDREGGKTEEVVFRQTKAVADKVKDWSK	KTEEVVFRQTKAVADKVKDWSKVVIAYEPV	F	R	Q	A	D	K	2	1	0	1	0	1	0	0	0	0	0	1	0	0	0	0	1	0	0	1	0	0	8		887.482	A0A067QVI8	A0A067QVI8	118	125	yes	yes	2	0.012508	3.6118	By MS/MS	1	243490	243490	621	118	621
RQVSCWLG	GWTDRQWEQNIVSVSRQVSCWLGSEPTSVL	QNIVSVSRQVSCWLGSEPTSVLLAWHQAAW	S	R	Q	L	G	S	0	1	0	0	1	1	0	1	0	0	1	0	0	0	0	1	0	1	0	1	0	0	8		947.465	A0A6L2PZN1	A0A6L2PZN1	555	562	yes	yes	2	0.012508	4.5947	By MS/MS	1	412090	412090	622	1160	622
RRLHAQLF	______________________________	TEVVHMARRLHAQLFLLILAAAVNSSSVSR	A	R	R	L	F	L	1	2	0	0	0	1	0	0	1	0	2	0	0	1	0	0	0	0	0	0	0	0	8		1039.6	A0A1V1FYF4	A0A1V1FYF4	11	18	yes	yes	2	0.012508	4.3563	By MS/MS	1	582700	476000	629	489	629
RRQLHPLL	GFRSKCKSAANLLQKRRQLHPLLGPGVGNP	AANLLQKRRQLHPLLGPGVGNPYRSASNCG	K	R	R	L	L	G	0	2	0	0	0	1	0	0	1	0	3	0	0	0	1	0	0	0	0	0	0	0	8		1031.64	A0A2J7QKC6;A0A6L2PLM7	A0A2J7QKC6	41	48	yes	no	2	0.012508	4.5947	By matching	1	8142100	6692600	634	709	634
RRRSVFVI	ALFVRITKEHVVLNYRRRSVFVIVAVLFAN	EHVVLNYRRRSVFVIVAVLFANMVVYLIHV	Y	R	R	V	I	V	0	3	0	0	0	0	0	0	0	1	0	0	0	1	0	1	0	0	0	2	0	0	8		1031.64	A0A067R447	A0A067R447	199	206	yes	yes	2	0.012508	4.5947	By MS/MS	1	5941500	4785300	639	238	639
RTCLRRTH				R	T	T	H		0	3	0	0	1	0	0	0	1	0	1	0	0	0	0	0	2	0	0	0	0	0	8		1041.56		REV__A0A067QF62			yes	no	2	0.012508	2.1845	By MS/MS	1	3201300	3201300	643	1259	643
RTIKQFQR	RSVYRVPEHVMLILTRTIKQFQRILPKLTF	HVMLILTRTIKQFQRILPKLTFCDSTAKSD	T	R	T	Q	R	I	0	2	0	0	0	2	0	0	0	1	0	1	0	1	0	0	1	0	0	0	0	0	8		1075.63	A0A6L2PVN6	A0A6L2PVN6	102	109	yes	yes	2	0.012508	4.3563	By MS/MS	1	1578600	1578600	644	1126	644
RTRNGHSG	DLNNQELITTRVGFKRTRNGHSGRYEPFFA	TTRVGFKRTRNGHSGRYEPFFALSYRNQLI	K	R	T	S	G	R	0	2	1	0	0	0	0	2	1	0	0	0	0	0	0	1	1	0	0	0	0	0	8		883.437	A0A067RFH5	A0A067RFH5	1088	1095	yes	yes	2	0.012508	3.1912	By MS/MS	1	196160	196160	646	367	646
RVRYRCRS	FLDGAELRTRYPYNSRVRYRCRSGYIIWGN	TRYPYNSRVRYRCRSGYIIWGNTTSVCTEL	S	R	V	R	S	G	0	4	0	0	1	0	0	0	0	0	0	0	0	0	0	1	0	0	1	1	0	0	8		1094.59	A0A067QYF9	A0A067QYF9	37	44	yes	yes	3	0.012508	3.4084	By MS/MS	1	362510	362510	650	157	650
RYIPFFPT	HVLTTNSPAIHFYEHRYIPFFPTIILSRAN	AIHFYEHRYIPFFPTIILSRANVKTASPMC	H	R	Y	P	T	I	0	1	0	0	0	0	0	0	0	1	0	0	0	2	2	0	1	0	1	0	0	0	8		1039.55	A0A6L2PK74	A0A6L2PK74	211	218	yes	yes	2	0.012508	4.3563	By MS/MS	1	2182100	2182100	654	1039	654
RYKTYYTC	IWINTLDRKDGSFIVRYKTYYTCHNFKIRI	KDGSFIVRYKTYYTCHNFKIRIMYKGVDVG	V	R	Y	T	C	H	0	1	0	0	1	0	0	0	0	0	0	1	0	0	0	0	2	0	3	0	0	0	8		1096.5	A0A067RCK1	A0A067RCK1	98	105	yes	yes	2	0.012508	4.137	By MS/MS	1	1801100	1801100	655	335	655
RYVHRDIK	YIAEMVLAISSIHDLRYVHRDIKPDNVLLD	ISSIHDLRYVHRDIKPDNVLLDANGHIRLA	L	R	Y	I	K	P	0	2	0	1	0	0	0	0	1	1	0	1	0	0	0	0	0	0	1	1	0	0	8		1085.61	A0A6L2PBT6	A0A6L2PBT6	228	235	yes	yes	2	0.012508	4.3563			9080000	0	656	975	656
SAGGAGLG	GSGGFGLGHLGGSYTSAGGAGLGGGYGAGN	HLGGSYTSAGGAGLGGGYGAGNYYGGGLGS	T	S	A	L	G	G	2	0	0	0	0	0	0	4	0	0	1	0	0	0	0	1	0	0	0	0	0	0	8		588.287	A0A067QWX7	A0A067QWX7	153	160	yes	yes	1	0.012508	3.3922	By MS/MS	1	74460000	68527000	658	136	658
SDDDIFYK	LSTQSEDLTNEIHSSSDDDIFYKNPRHLFC	TNEIHSSSDDDIFYKNPRHLFCEKEKEGMF	S	S	D	Y	K	N	0	0	0	3	0	0	0	0	0	1	0	1	0	1	0	1	0	0	1	0	0	0	8		1001.43	A0A067R7N8	A0A067R7N8	1259	1266	yes	yes	2	0.012508	4.3563	By MS/MS	1	438270	438270	662	284	662
SEIRRAAH	AALAKIIGWTGDAKSSEIRRAAHAALIALY	WTGDAKSSEIRRAAHAALIALYNLNTPQVT	S	S	E	A	H	A	2	2	0	0	0	0	1	0	1	1	0	0	0	0	0	1	0	0	0	0	0	0	8		938.505	A0A6L2Q5E4	A0A6L2Q5E4	874	881	yes	yes	2	0.012508	4.3563	By MS/MS	1	1632200	1632200	664	1195	664
SFFDYVHH	______________________________	______________________________	S	S	F	H	H	Q	0	0	0	1	0	0	0	0	2	0	0	0	0	2	0	1	0	0	1	1	0	0	8		1050.46	A0A2J7Q4R4	A0A2J7Q4R4	5	12	yes	yes	2	0.012508	39.542	By MS/MS	1	13698000	13502000	665	637	665
SGGGGVPP	MGPMCSLYGAASGAGSGGGGVPPGMLWSQW	GAASGAGSGGGGVPPGMLWSQWACLGPSLL	G	S	G	P	P	G	0	0	0	0	0	0	0	4	0	0	0	0	0	0	2	1	0	0	0	1	0	0	8		626.302	A0A067R3X8	A0A067R3X8	260	267	yes	yes	1	0.012508	3.3922	By MS/MS	1	19027000	18327000	671	232	671
SGHGERRH	RLYKKLEKRYRSEERSGHGERRHHSRYRCD	RYRSEERSGHGERRHHSRYRCDGARAKSEE	R	S	G	R	H	H	0	2	0	0	0	0	1	2	2	0	0	0	0	0	0	1	0	0	0	0	0	0	8		934.448	A0A2J7RQJ5;A0A2J7RQL3;A0A2J7RQK3;A0A2J7RQL2	A0A2J7RQJ5	935	942	yes	no	2	0.012508	4.5947	By MS/MS	1	4858300	4858300	672	908	672
SGNQNQIP	RSPSAPNLFVDNSLNSGNQNQIPIKPQIIS	FVDNSLNSGNQNQIPIKPQIISPSPKSRPK	N	S	G	I	P	I	0	0	2	0	0	2	0	1	0	1	0	0	0	0	1	1	0	0	0	0	0	0	8		856.404	A0A6L2PT01	A0A6L2PT01	267	274	yes	yes	2	0.012508	3.6118	By MS/MS	1	442030	442030	674	1103	674
SGSGNGGK	PPASGSSEPSVSPIHSGSGNGGKKKSKFEF	PSVSPIHSGSGNGGKKKSKFEFFSDRSRLM	H	S	G	G	K	K	0	0	1	0	0	0	0	4	0	0	0	1	0	0	0	2	0	0	0	0	0	0	8		662.298	A0A067RE80	A0A067RE80	223	230	yes	yes	1	0.012508	3.3922	By MS/MS	1	5189100	3911900	681	353	681
SKVAGSDT	SISTQDLNEAFDNVMSKVAGSDTNKKENCA	EAFDNVMSKVAGSDTNKKENCAFTVGQDGI	M	S	K	D	T	N	1	0	0	1	0	0	0	1	0	0	0	1	0	0	0	2	1	0	0	1	0	0	8		763.371	A0A6L2PP14	A0A6L2PP14	1766	1773	yes	yes	1	0.012508	3.3922	By MS/MS	1	884640	884640	694	1074	694
SLEMFHFV	IWPVLKDRIKPLPELSLEMFHFVLLARSLY	IKPLPELSLEMFHFVLLARSLYPHVVKKKF	L	S	L	F	V	L	0	0	0	0	0	0	1	0	1	0	1	0	1	2	0	1	0	0	0	1	0	0	8		1008.47	A0A2J7RBH9	A0A2J7RBH9	206	213	yes	yes	2	0.012508	4.5947	By MS/MS	1	1076900	1076900	695	830	695
SLRAGPAN	QRRGYCSRHLSLKGSSLRAGPANFPRSSKG	HLSLKGSSLRAGPANFPRSSKGIGRDNEGE	S	S	L	A	N	F	2	1	1	0	0	0	0	1	0	0	1	0	0	0	1	1	0	0	0	0	0	0	8		784.419	A0A2J7QT55;A0A067R1P1	A0A2J7QT55	670	677	no	no	2	0.012508	3.3922	By MS/MS	1	1733900	1733900	696	746	696
SMLKTDMC	GCFQKVGKNVLTPEGSMLKTDMCK______	NVLTPEGSMLKTDMCK______________	G	S	M	M	C	K	0	0	0	1	1	0	0	0	0	0	1	1	2	0	0	1	1	0	0	0	0	0	8		927.386	A0A2J7PPF6	A0A2J7PPF6	341	348	yes	yes	2	0.012508	3.6118	By MS/MS	1	7720300	7720300	698	560	698
SNDPYPYP	DLKYNYNARASYDFSSNDPYPYPRYTDDWF	RASYDFSSNDPYPYPRYTDDWFNSHGTRCA	S	S	N	Y	P	R	0	0	1	1	0	0	0	0	0	0	0	0	0	0	3	1	0	0	2	0	0	0	8		951.397	A0A067R765	A0A067R765	140	147	yes	yes	2	0.012508	4.5947	By matching	1	7379800	2985700	702	277	702
SNKCHVVV	TAMNPQFHIQIPRTSSNKCHVVVSVTQFYE	IQIPRTSSNKCHVVVSVTQFYETVSDSRKK	S	S	N	V	V	S	0	0	1	0	1	0	0	0	1	0	0	1	0	0	0	1	0	0	0	3	0	0	8		884.454	A0A6L2PIE4;A0A2J7RQR3;A0A1V1G5B6	A0A6L2PIE4	284	291	yes	no	1	0.012508	3.6118	By MS/MS	1	339740	339740	706	491	706
SPDGKFLA	HTLTKHTEPVYSVAFSPDGKFLASGSFDKC	PVYSVAFSPDGKFLASGSFDKCVHIWSTQS	F	S	P	L	A	S	1	0	0	1	0	0	0	1	0	0	1	1	0	1	1	1	0	0	0	0	0	0	8		833.428	A0A2J7QTE2;A0A2J7QTE6;A0A067R4E4	A0A2J7QTE2	342	349	yes	no	2	0.012508	3.3922	By MS/MS	1	449340	449340	709	245	709
SPSWKKAL	IKPEAILSDHGSQFTSPSWKKALNELGIQT	DHGSQFTSPSWKKALNELGIQTRFSPIRHP	T	S	P	A	L	N	1	0	0	0	0	0	0	0	0	0	1	2	0	0	1	2	0	1	0	0	0	0	8		915.518	A0A2J7QIF5	A0A2J7QIF5	123	130	yes	yes	2	0.012508	3.3922	By MS/MS	1	1609500	1609500	712	697	712
SQIGRKFM	IGAYGRNSDGGIFEESQIGRKFMNDDSDLL	DGGIFEESQIGRKFMNDDSDLLEDLPLSRQ	E	S	Q	F	M	N	0	1	0	0	0	1	0	1	0	1	0	1	1	1	0	1	0	0	0	0	0	0	8		965.512	A0A2J7Q3L1	A0A2J7Q3L1	207	214	yes	yes	2	0.012508	4.3563	By MS/MS	1	615660	615660	714	629	714
SQNEDNVV	RVSMEDDTRSGWPSSSQNEDNVVFIRDMVR	RSGWPSSSQNEDNVVFIRDMVRKTILLRCG	S	S	Q	V	V	F	0	0	2	1	0	1	1	0	0	0	0	0	0	0	0	1	0	0	0	2	0	0	8		903.393	A0A2J7RQU7	A0A2J7RQU7	103	110	yes	yes	1	0.012508	3.6118	By MS/MS	1	578930	578930	715	912	715
SRDGPTTP	KQHQELLEVWDAWEDSRDGPTTPMTILQLQ	VWDAWEDSRDGPTTPMTILQLQQQVEARLR	D	S	R	T	P	M	0	1	0	1	0	0	0	1	0	0	0	0	0	0	2	1	2	0	0	0	0	0	8		829.393	A0A2J7R0V2	A0A2J7R0V2	77	84	yes	yes	2	0.012508	3.3922	By MS/MS	1	1286100	1286100	717	778	717
SWKFFIPL	FVCVSGYGGPVNAFLSWKFFIPLSRLTYAI	GPVNAFLSWKFFIPLSRLTYAIYVLHLSFI	L	S	W	P	L	S	0	0	0	0	0	0	0	0	0	1	1	1	0	2	1	1	0	1	0	0	0	0	8		1036.57	A0A6L2PD68	A0A6L2PD68	177	184	yes	yes	2	0.012508	4.5947	By MS/MS	1	1814300	1814300	746	986	746
TALDANHC	VLELDNPQKINGVLVTALDANHCPGSVMFL	KINGVLVTALDANHCPGSVMFLFQLQDGRN	V	T	A	H	C	P	2	0	1	1	1	0	0	0	1	0	1	0	0	0	0	0	1	0	0	0	0	0	8		843.355	A0A2J7RKT6;A0A6L2PUW0	A0A2J7RKT6	548	555	yes	no	2	0.012508	3.3922	By MS/MS	1	3093300	3093300	748	879	748
TCRWSPRE	GSCTHELRGHSSSTLTCRWSPREEYLLATG	GHSSSTLTCRWSPREEYLLATGSCDNKVLL	L	T	C	R	E	E	0	2	0	0	1	0	1	0	0	0	0	0	0	0	1	1	1	1	0	0	0	0	8		1033.48	A0A2J7PK21	A0A2J7PK21	191	198	yes	yes	2	0.012508	4.5947	By MS/MS	1	1610800	1610800	753	539	753
TDRCHSLS	CVEMRRKQDTEWQVVTDRCHSLSYVVPGLT	DTEWQVVTDRCHSLSYVVPGLTPGEQYVFR	V	T	D	L	S	Y	0	1	0	1	1	0	0	0	1	0	1	0	0	0	0	2	1	0	0	0	0	0	8		917.403	A0A2J7RBC2;A0A2J7RBC1	A0A2J7RBC2	599	606	yes	no	2	0.012508	3.3922	By MS/MS	1	2585100	2585100	756	828	756
TDVVACRK	VGYLDSTCSADLLHTTDVVACRKGFDCLKC	SADLLHTTDVVACRKGFDCLKCHDGTFYRL	T	T	D	R	K	G	1	1	0	1	1	0	0	0	0	0	0	1	0	0	0	0	1	0	0	2	0	0	8		890.464	A0A6L2PDA0	A0A6L2PDA0	870	877	yes	yes	2	0.012508	3.3922	By MS/MS	1	2474500	2474500	757	987	757
TGNAGGRL	GTDDLGKGGNEESRKTGNAGGRLACCVVEA	GNEESRKTGNAGGRLACCVVEAVNN_____	K	T	G	R	L	A	1	1	1	0	0	0	0	3	0	0	1	0	0	0	0	0	1	0	0	0	0	0	8		744.388	A0A6L2PDM0;A0A3G9D4G4;A0A2J7PKI3;A0A067RGS0	A0A6L2PDM0	131	138	yes	no	2	0.012508	8.3405	By MS/MS	1	26750000	24874000	766	384	766
TGSKYFKE	YCCLDTESVTLFQSDTGSKYFKEIPLAEIL	VTLFQSDTGSKYFKEIPLAEILSVGTAQSL	D	T	G	K	E	I	0	0	0	0	0	0	1	1	0	0	0	2	0	1	0	1	1	0	1	0	0	0	8		958.476	A0A067RL45	A0A067RL45	45	52	yes	yes	2	0.012508	4.137	By MS/MS	1	1482100	1482100	767	426	767
THRGYCVV	LDTVVPTVGFSSVSLTHRGYCVVIYDLGGG	GFSSVSLTHRGYCVVIYDLGGGPQIREIWH	L	T	H	V	V	I	0	1	0	0	1	0	0	1	1	0	0	0	0	0	0	0	1	0	1	2	0	0	8		933.449	A0A2J7QK86;A0A6L2PPY7	A0A2J7QK86	60	67	yes	no	2	0.012508	3.6118	By MS/MS	1	809180	809180	768	707	768
TIAKNALA	ETSAKEAINVEQAFQTIAKNALAQESEVEL	NVEQAFQTIAKNALAQESEVELYNEFPDQI	Q	T	I	L	A	Q	3	0	1	0	0	0	0	0	0	1	1	1	0	0	0	0	1	0	0	0	0	0	8		800.476	A0A6L2PN19;A0A067QDV7;A0A2J7QJ76	A0A6L2PN19	168	175	yes	no	1	0.012508	7.6712	By MS/MS	1	3592400	1020600	769	2	769
TILMMQQW	DWKTVLQDTQGKTFPTILMMQQWQYSALGP	TQGKTFPTILMMQQWQYSALGPLLSVLSDS	P	T	I	Q	W	Q	0	0	0	0	0	2	0	0	0	1	1	0	2	0	0	0	1	1	0	0	0	0	8		1049.5	A0A2J7R471	A0A2J7R471	145	152	yes	yes	2	0.012508	4.3563	By MS/MS	1	1380100	1380100	770	794	770
TIRLFRRA	GAICSLVASVVLVVITIRLFRRANLRGSVC	SVVLVVITIRLFRRANLRGSVCTTHYFAFT	I	T	I	R	A	N	1	3	0	0	0	0	0	0	0	1	1	0	0	1	0	0	1	0	0	0	0	0	8		1031.64	A0A067R0M3	A0A067R0M3	441	448	yes	yes	2	0.012508	4.3563	By matching	1	2979300	1597600	771	189	771
TKGALDMV	QASQAALADHTVYCATKGALDMVSRVMALE	DHTVYCATKGALDMVSRVMALELGPHNIRV	A	T	K	M	V	S	1	0	0	1	0	0	0	1	0	0	1	1	1	0	0	0	1	0	0	1	0	0	8		833.432	A0A6L2PJY1;A0A2J7PLW4;A0A067QQF0	A0A6L2PJY1	152	159	yes	no	2	0.012508	3.3922	By MS/MS	1	408560	408560	773	63	773
TLFDRYFY	YILTCVRNLRTLFFSTLFDRYFYEVVMQRV	LRTLFFSTLFDRYFYEVVMQRVHCPLLRNF	S	T	L	F	Y	E	0	1	0	1	0	0	0	0	0	0	1	0	0	2	0	0	1	0	2	0	0	0	8		1123.53	A0A067QHQ9	A0A067QHQ9	432	439	yes	yes	2	0.012508	4.3563	By matching	1	2807500	833760	776	17	776
TLNKHRFI	GLNFPSLKFVWYYFFTLNKHRFIHNIYIVF	FVWYYFFTLNKHRFIHNIYIVFLHLLPALI	F	T	L	F	I	H	0	1	1	0	0	0	0	0	1	1	1	1	0	1	0	0	1	0	0	0	0	0	8		1027.59	A0A2J7QWL5;A0A2J7QWL4	A0A2J7QWL5	200	207	yes	no	2	0.012508	27.525	By MS/MS	1	13857000	13857000	778	762	778
TLRHEDEE	DGDSVYCPVSHLQDSTLRHEDEEDHLVSTE	VSHLQDSTLRHEDEEDHLVSTEHKTDISEA	S	T	L	E	E	D	0	1	0	1	0	0	3	0	1	0	1	0	0	0	0	0	1	0	0	0	0	0	8		1027.46	A0A2J7QVE1;A0A2J7QVF3;A0A2J7QVE9;A0A2J7QVE6	A0A2J7QVE1	1405	1412	yes	no	2	0.012508	4.5947	By MS/MS	1	3424200	3424200	780	754	780
TPHHLVTH	GEKLAKLYEELQTSDTPHHLVTHFEGAFSS	EELQTSDTPHHLVTHFEGAFSSLLQDVKKL	D	T	P	T	H	F	0	0	0	0	0	0	0	0	3	0	1	0	0	0	1	0	2	0	0	1	0	0	8		940.488	A0A067QX55	A0A067QX55	149	156	yes	yes	2	0.012508	4.3563	By MS/MS	1	1058000	1058000	785	142	785
TPKDRDYY	KDVCTRFNKDVTILETPKDRDYYTRHGYHL	KDVTILETPKDRDYYTRHGYHLNGLGKEII	E	T	P	Y	Y	T	0	1	0	2	0	0	0	0	0	0	0	1	0	0	1	0	1	0	2	0	0	0	8		1056.49	A0A2J7PIT7;A0A2J7R4F8	A0A2J7PIT7	74	81	yes	no	2	0.012508	4.5947	By MS/MS	1	1698600	1698600	787	531	787
TQGRPERR	SSINQINVSSDPIPLTQGRPERRSLMSVHV	SSDPIPLTQGRPERRSLMSVHVAEVSTDQP	L	T	Q	R	R	S	0	3	0	0	0	1	1	1	0	0	0	0	0	0	1	0	1	0	0	0	0	0	8		998.537	A0A2J7RRE9	A0A2J7RRE9	651	658	yes	yes	2	0.012508	4.137	By MS/MS	1	3081800	2702400	789	915	789
TQVKRTAD	AASASIDKSAPLEIPTQVKRTADDALESVA	SAPLEIPTQVKRTADDALESVAKKPRFEET	P	T	Q	A	D	D	1	1	0	1	0	1	0	0	0	0	0	1	0	0	0	0	2	0	0	1	0	0	8		917.493	A0A067R997;A0A6L2PUS3	A0A067R997	118	125	yes	no	2	0.012508	3.1912	By MS/MS	1	1168700	1168700	791	296	791
TRRYNNNK	ALKNAAKREAAEEESTRRYNNNKYIRSTAE	EAAEEESTRRYNNNKYIRSTAEQPVSHNND	S	T	R	N	K	Y	0	2	3	0	0	0	0	0	0	0	0	1	0	0	0	0	1	0	1	0	0	0	8		1064.55	A0A067RC03	A0A067RC03	228	235	yes	yes	2	0.012508	4.137			331820	0	797	330	797
TSEGAVHC	AGGGTGTHIATSHDDTSEGAVHCFRDEHGN	IATSHDDTSEGAVHCFRDEHGNWQSYTFAE	D	T	S	H	C	F	1	0	0	0	1	0	1	1	1	0	0	0	0	0	0	1	1	0	0	1	0	0	8		802.328	A0A6L2PPS9;A0A067RQ10;A0A2J7RKW3;A0A2J7RKV7	A0A6L2PPS9	317	324	yes	no	1	0.012508	3.6118	By matching	1	2689200	2532800	801	448	801
TSKQTKPT	IAPRDSKVCQDPKPGTSKQTKPTTSWRNKR	CQDPKPGTSKQTKPTTSWRNKRSYSTGKKK	G	T	S	P	T	T	0	0	0	0	0	1	0	0	0	0	0	2	0	0	1	1	3	0	0	0	0	0	8		889.487	A0A2J7RN93	A0A2J7RN93	440	447	yes	yes	2	0.012508	3.3922	By MS/MS	1	4080000	3930800	805	897	805
TTAKRSYS	FKRNLTSVLEAVGPSTTAKRSYSTEGCADT	LEAVGPSTTAKRSYSTEGCADTKTAKRKYI	S	T	T	Y	S	T	1	1	0	0	0	0	0	0	0	0	0	1	0	0	0	2	2	0	1	0	0	0	8		912.466	A0A2J7R0N8;A0A2J7R0N7;A0A2J7R0P0;A0A2J7R0P1	A0A2J7R0N8	246	253	yes	no	2	0.012508	3.3922	By MS/MS	1	3704800	3091800	813	777	813
TTGRYMEE	DDDVPGDVLKRLRLNTTGRYMEEFPYLSVC	LKRLRLNTTGRYMEEFPYLSVCGRERNFIR	N	T	T	E	E	F	0	1	0	0	0	0	2	1	0	0	0	0	1	0	0	0	2	0	1	0	0	0	8		985.418	A0A2J7QY22	A0A2J7QY22	102	109	yes	yes	2	0.012508	4.137	By MS/MS	1	473230	473230	814	769	814
TTMLMIKD	FSLSTKMMVMAMMMTTTMLMIKDQTTIDSK	VMAMMMTTTMLMIKDQTTIDSKETEPYTTA	T	T	T	K	D	Q	0	0	0	1	0	0	0	0	0	1	1	1	2	0	0	0	2	0	0	0	0	0	8		951.477	A0A8X8RH41	A0A8X8RH41	91	98	yes	yes	2	0.012508	4.3563	By MS/MS	1	3123000	2890000	819	1246	819
TTSSGSNH	PVVKIEKQKSHSQMGTTSSGSNHMISEYEL	KSHSQMGTTSSGSNHMISEYELPLDTEWEI	G	T	T	N	H	M	0	0	1	0	0	0	0	1	1	0	0	0	0	0	0	3	2	0	0	0	0	0	8		789.325	A0A6L2PN62	A0A6L2PN62	645	652	yes	yes	2	0.012508	3.3922	By MS/MS	1	660710	114700	820	1065	820
TVQNANGT	LRVVKPKGRIILQEVTVQNANGTHLKTAEK	RIILQEVTVQNANGTHLKTAEKLQSVLRIT	V	T	V	G	T	H	1	0	2	0	0	1	0	1	0	0	0	0	0	0	0	0	2	0	0	1	0	0	8		803.377	A0A2J7PDG1	A0A2J7PDG1	97	104	yes	yes	2	0.012508	3.1912	By MS/MS	1	2152000	2152000	823	505	823
TVWAMKQR	RELARVLRIGGRLIITVWAMKQRHRKFQSQ	IGGRLIITVWAMKQRHRKFQSQDVLVPWHR	I	T	V	Q	R	H	1	1	0	0	0	1	0	0	0	0	0	1	1	0	0	0	1	1	0	1	0	0	8		1018.54	A0A2J7QEN4;A0A6L2PPA8	A0A2J7QEN4	177	184	no	no	2	0.012508	11.368	By MS/MS	1	6655000	6655000	824	678	824
VAHPAPRH	APSGDTSVRSAQMSDVAHPAPRHTLQGVLK	RSAQMSDVAHPAPRHTLQGVLKNNKVITNN	D	V	A	R	H	T	2	1	0	0	0	0	0	0	2	0	0	0	0	0	2	0	0	0	0	1	0	0	8		883.478	A0A6L2PG12	A0A6L2PG12	464	471	yes	yes	2	0.012508	3.6118	By MS/MS	1	2945300	2945300	827	1010	827
VALRRACF	LSDHTALLIGSVGENVALRRACFFQASKGI	IGSVGENVALRRACFFQASKGILVAGYTHP	N	V	A	C	F	F	2	2	0	0	1	0	0	0	0	0	1	0	0	1	0	0	0	0	0	1	0	0	8		934.517	A0A2J7QST8;A0A2J7QSS3	A0A2J7QST8	169	176	yes	no	2	0.012508	4.5947	By MS/MS	1	990810	990810	828	744	828
VANRGWRI	GFAGAGPLGCVIAAFVANRGWRIRGWTDET	GCVIAAFVANRGWRIRGWTDETNPVSENYA	F	V	A	R	I	R	1	2	1	0	0	0	0	1	0	1	0	0	0	0	0	0	0	1	0	1	0	0	8		970.546	A0A6L2P7I7	A0A6L2P7I7	302	309	yes	yes	2	0.012508	4.3563	By MS/MS	1	2336200	2336200	830	945	830
VDPAFHSS	APVQTQQSESIKNANVDPAFHSSLAPSQTW	ESIKNANVDPAFHSSLAPSQTWQATQQHVS	N	V	D	S	S	L	1	0	0	1	0	0	0	0	1	0	0	0	0	1	1	2	0	0	0	1	0	0	8		858.387	A0A6L2Q407	A0A6L2Q407	215	222	yes	yes	2	0.012508	3.3922	By MS/MS	1	850680	850680	840	1190	840
VDVCLLLP	ARIIRHVCRTLCRELVDVCLLLPSKK____	RTLCRELVDVCLLLPSKK____________	L	V	D	L	P	S	0	0	0	1	1	0	0	0	0	0	3	0	0	0	1	0	0	0	0	2	0	0	8		870.488	A0A6L2P9X8	A0A6L2P9X8	136	143	yes	yes	2	0.012508	9.7496	By MS/MS	1	906210	906210	841	961	841
VDVTDSHV	RLHFYDSKIFDKVTEVDVTDSHVIKAVWHP	IFDKVTEVDVTDSHVIKAVWHPKLNQIFVG	E	V	D	H	V	I	0	0	0	2	0	0	0	0	1	0	0	0	0	0	0	1	1	0	0	3	0	0	8		870.408	A0A2J7RSL7	A0A2J7RSL7	489	496	yes	yes	2	0.012508	3.6118	By MS/MS	1	1470500	1470500	842	926	842
VDYTTDRR	PYPSSLEPEMHLKKYVDYTTDRRYGAGIYK	EMHLKKYVDYTTDRRYGAGIYKQARFLGKP	Y	V	D	R	R	Y	0	2	0	2	0	0	0	0	0	0	0	0	0	0	0	0	2	0	1	1	0	0	8		1024.49	A0A6L2PW15	A0A6L2PW15	422	429	yes	yes	2	0.012508	4.5947	By MS/MS	1	5758500	5758500	843	1130	843
VEGGILKTDDHGK	SFDSVVVLGNFTEEEVEGGILKTDDHGKEY	EEVEGGILKTDDHGKEYPLQRDEVQTTPSR	E	V	E	G	K	E	0	0	0	2	0	0	1	3	1	1	1	2	0	0	0	0	1	0	0	1	0	0	13		1367.7	A0A2J7QZ61	A0A2J7QZ61	362	374	yes	yes	2	0.00023396	36.693	By MS/MS	1	0	0	844	771	844
VEIKLAYK	NGEQVFLWLGAKCSEVEIKLAYKSAQVYIQ	LGAKCSEVEIKLAYKSAQVYIQHLRVKQPD	E	V	E	Y	K	S	1	0	0	0	0	0	1	0	0	1	1	2	0	0	0	0	0	0	1	1	0	0	8		962.58	A0A6L2PVM3;A0A2J7QXM9;A0A2J7QXM2;A0A067QEP2	A0A6L2PVM3	30	37	yes	no	2	0.012508	4.5947	By MS/MS	1	800000	800000	846	4	846
VELGTMLW	SLFQAQLHSPLPWAGVELGTMLWLVVNEDS	SPLPWAGVELGTMLWLVVNEDSVTLLELAS	G	V	E	L	W	L	0	0	0	0	0	0	1	1	0	0	2	0	1	0	0	0	1	1	0	1	0	0	8		947.479	A0A2J7PBQ5;A0A067R263;A0A6L2PHK5	A0A2J7PBQ5	600	607	yes	no	2	0.012508	20.282	By MS/MS	1	3799800	3799800	847	210	847
VFGCVLGA	______________________________	______________________________	V	V	F	G	A	T	1	0	0	0	1	0	0	2	0	0	1	0	0	1	0	0	0	0	0	2	0	0	8		764.389	A0A2J7PK36	A0A2J7PK36	4	11	yes	yes	2	0.012508	3.6118	By MS/MS	1	2822700	2822700	849	540	849
VFVWILGI	LVTLGFVVVIQFFEPVFVWILGIVFLIFGF	VIQFFEPVFVWILGIVFLIFGFLTLIGSLI	P	V	F	G	I	V	0	0	0	0	0	0	0	1	0	2	1	0	0	1	0	0	0	1	0	2	0	0	8		945.569	A0A6L2PIG1	A0A6L2PIG1	191	198	yes	yes	1	0.012508	18.665	By MS/MS	1	3038700	1750900	854	1027	854
VGGAGPAP	EEVSKLLSAPAPDGSVGGAGPAPLYLLALL	APAPDGSVGGAGPAPLYLLALLLAPDVHQL	S	V	G	A	P	L	2	0	0	0	0	0	0	3	0	0	0	0	0	0	2	0	0	0	0	1	0	0	8		624.323	A0A2J7QNQ0	A0A2J7QNQ0	82	89	yes	yes	1	0.012508	15.221	By matching	1	78843000	64383000	858	727	858
VGGKSSSG	PTIPSEGKNLQDNEVVGGKSSSGDEGNWNF	NLQDNEVVGGKSSSGDEGNWNFMIRMIDDC	V	V	G	S	G	D	0	0	0	0	0	0	0	3	0	0	0	1	0	0	0	3	0	0	0	1	0	0	8		677.334	A0A067RKH2	A0A067RKH2	43	50	yes	yes	1	0.012508	3.6118	By MS/MS	1	7617200	7375300	863	422	863
VGGLYYWH	IALICIILIILFAVGVGGLYYWHQMLRRRH	IILFAVGVGGLYYWHQMLRRRHGAGSLAGS	G	V	G	W	H	Q	0	0	0	0	0	0	0	2	1	0	1	0	0	0	0	0	0	1	2	1	0	0	8		993.471	A0A2J7Q2J2;A0A6L2P9X3;A0A067RH95	A0A2J7Q2J2	488	495	yes	no	2	0.012508	11.905	By MS/MS	1	238150000	220400000	864	393	864
VGKGGGSG	IVKLQHPVQTSSEAAVGKGGGSGAVWAALL	QTSSEAAVGKGGGSGAVWAALLLLLLIPAV	A	V	G	S	G	A	0	0	0	0	0	0	0	5	0	0	0	1	0	0	0	1	0	0	0	1	0	0	8		617.313	A0A6L2PCW6	A0A6L2PCW6	463	470	yes	yes	1	0.012508	3.3922	By MS/MS	1	4463000	2697100	866	983	866
VGMLVHRS	VDTGQKGLPPCFHRLVGMLVHRSKPPVLWI	PPCFHRLVGMLVHRSKPPVLWIALLCVTRP	L	V	G	R	S	K	0	1	0	0	0	0	0	1	1	0	1	0	1	0	0	1	0	0	0	2	0	0	8		897.485	A0A067QJ15	A0A067QJ15	36	43	yes	yes	2	0.012508	3.6118	By MS/MS	1	579780	445310	868	28	868
VGNAHCLI	HRDWMFRLVGDELFSVGNAHCLIKVEPVGG	VGDELFSVGNAHCLIKVEPVGGFSYSYSLE	S	V	G	L	I	K	1	0	1	0	1	0	0	1	1	1	1	0	0	0	0	0	0	0	0	1	0	0	8		825.417	A0A6L2PY85	A0A6L2PY85	57	64	yes	yes	2	0.012508	3.3922	By MS/MS	1	3343200	2007300	869	1147	869
VGNGAVGK	______________________________	VAIKVVIVGNGAVGKSSMIQRYCKGTFTKD	I	V	G	G	K	S	1	0	1	0	0	0	0	3	0	0	0	1	0	0	0	0	0	0	0	2	0	0	8		700.387	A0A2J7QER9;A0A067R0K1	A0A2J7QER9	15	22	yes	no	1	0.012508	3.3922	By MS/MS	1	1527800	1380700	870	187	870
VGPGLQAA	GAVSMVSLAQVLGFVVGPGLQAAVTPLGDK	AQVLGFVVGPGLQAAVTPLGDKGVPLIPGI	V	V	G	A	A	V	2	0	0	0	0	1	0	2	0	0	1	0	0	0	1	0	0	0	0	1	0	0	8		711.392	A0A2J7PIA9	A0A2J7PIA9	108	115	yes	yes	1	0.012508	9.7496	By MS/MS	1	19969000	18835000	872	527	872
VGQRDRNR	ECPADIPGPLLHTHNVGQRDRNRNHSVTRD	PLLHTHNVGQRDRNRNHSVTRDKLPDAGVI	N	V	G	N	R	N	0	3	1	1	0	1	0	1	0	0	0	0	0	0	0	0	0	0	0	1	0	0	8		999.532	A0A2J7Q4C8	A0A2J7Q4C8	22	29	yes	yes	2	0.012508	4.5947	By MS/MS	1	2082400	2082400	873	634	873
VGSSNYDT	FEARRKESSKNYMPTVGSSNYDTSGMDPYL	SKNYMPTVGSSNYDTSGMDPYLQKLSYLRI	T	V	G	D	T	S	0	0	1	1	0	0	0	1	0	0	0	0	0	0	0	2	1	0	1	1	0	0	8		841.345	A0A2J7R0J0	A0A2J7R0J0	38	45	yes	yes	1	0.012508	3.6118	By MS/MS	1	2358800	2358800	880	775	880
VGVNNIPN	KISVNQVHKEYGSVQVGVNNIPNVENHGYH	KEYGSVQVGVNNIPNVENHGYHGESDLHHN	Q	V	G	P	N	V	0	0	3	0	0	0	0	1	0	1	0	0	0	0	1	0	0	0	0	2	0	0	8		825.434	A0A067QI76	A0A067QI76	242	249	yes	yes	2	0.012508	3.6118	By MS/MS	1	7074800	6801700	881	23	881
VHHMGKVL	FPRKQSQLAFRTLSDVHHMGKVLLTVSADD	AFRTLSDVHHMGKVLLTVSADDNAKTQQLK	D	V	H	V	L	L	0	0	0	0	0	0	0	1	2	0	1	1	1	0	0	0	0	0	0	2	0	0	8		919.506	A0A2J7QDI9	A0A2J7QDI9	45	52	yes	yes	2	0.012508	3.3922	By MS/MS	1	11645000	11645000	884	671	884
VHSGASSY	QGSYPRTTLAYMPQPVHSGASSYNTANTTN	LAYMPQPVHSGASSYNTANTTNNNSNASIS	P	V	H	S	Y	N	1	0	0	0	0	0	0	1	1	0	0	0	0	0	0	3	0	0	1	1	0	0	8		806.356	A0A2J7R5X4	A0A2J7R5X4	140	147	yes	yes	2	0.012508	3.6118	By MS/MS	1	1261200	1261200	887	804	887
VIKTKSKS	CKITTKEEESIAFKTVIKTKSKSPFKCFNC	ESIAFKTVIKTKSKSPFKCFNCNQIGHAQI	T	V	I	K	S	P	0	0	0	0	0	0	0	0	0	1	0	3	0	0	0	2	1	0	0	1	0	0	8		889.56	A0A2J7RG70	A0A2J7RG70	119	126	yes	yes	2	0.012508	3.3922	By MS/MS	1	6847100	2763000	890	852	890
VKLCKGAH	HHKLDGNRKITSQSSVKLCKGAHKKGSSEH	KITSQSSVKLCKGAHKKGSSEHHWCSSAAE	S	V	K	A	H	K	1	0	0	0	1	0	0	1	1	0	1	2	0	0	0	0	0	0	0	1	0	0	8		854.48	A0A6L2PL88	A0A6L2PL88	551	558	yes	yes	2	0.012508	3.6118	By MS/MS	1	509950	509950	896	1049	896
VKSGSTSG	IDTTASTSAASGSDSVKSGSTSGTVLPWGA	AASGSDSVKSGSTSGTVLPWGAHKERSPYP	S	V	K	S	G	T	0	0	0	0	0	0	0	2	0	0	0	1	0	0	0	3	1	0	0	1	0	0	8		721.361	A0A6L2PK07	A0A6L2PK07	81	88	yes	yes	1	0.012508	3.6118	By MS/MS	1	13900000	13814000	897	1036	897
VKVFWVWI	YPALYKPSQNADLFNVKVFWVWILNSLGHS	QNADLFNVKVFWVWILNSLGHSVILYWLPL	N	V	K	W	I	L	0	0	0	0	0	0	0	0	0	1	0	1	0	1	0	0	0	2	0	3	0	0	8		1075.62	A0A2J7R4L2;A0A067RBF1;A0A6L2PT96	A0A2J7R4L2	684	691	yes	no	2	0.012508	4.5947	By MS/MS	1	1202000	1202000	901	321	901
VLCHPPYS	TARAMLDALETLKFEVLCHPPYSPDLAPSD	LETLKFEVLCHPPYSPDLAPSDFHFFPHLK	E	V	L	Y	S	P	0	0	0	0	1	0	0	0	1	0	1	0	0	0	2	1	0	0	1	1	0	0	8		914.432	A0A6L2PHX5;A0A6L2Q9U5	A0A6L2PHX5	26	33	yes	no	2	0.012508	3.6118	By MS/MS	1	3802200	3370800	903	1025	903
VLEGCHAF	MEDSKKELHPVPQEVVLEGCHAFKNQNLSI	HPVPQEVVLEGCHAFKNQNLSIATEVVVDT	V	V	L	A	F	K	1	0	0	0	1	0	1	1	1	0	1	0	0	1	0	0	0	0	0	1	0	0	8		874.401	A0A067RH79	A0A067RH79	137	144	yes	yes	2	0.012508	3.3922	By MS/MS	1	703550	703550	904	391	904
VLFEHFQQ	PNPNFPVMSTPRGEAVLFEHFQQFKNHTIA	STPRGEAVLFEHFQQFKNHTIAIVPNSTET	A	V	L	Q	Q	F	0	0	0	0	0	2	1	0	1	0	1	0	0	2	0	0	0	0	0	1	0	0	8		1046.52	A0A2J7PMF5	A0A2J7PMF5	68	75	yes	yes	2	0.012508	4.5947	By MS/MS	1	5821000	5821000	905	555	905
VLFNAKKK	TEQYPVFEAQYVISIVLFNAKKKNACFQMK	AQYVISIVLFNAKKKNACFQMKRRVETLDK	I	V	L	K	K	N	1	0	1	0	0	0	0	0	0	0	1	3	0	1	0	0	0	0	0	1	0	0	8		946.596	A0A067QX67	A0A067QX67	1540	1547	yes	yes	2	0.012508	10.873			15772000	0	906	144	906
VLLRHWEY	AAHSDARYTDMAPKYVLLRHWEYPNGGPPR	TDMAPKYVLLRHWEYPNGGPPRYHSPPLST	Y	V	L	E	Y	P	0	1	0	0	0	0	1	0	1	0	2	0	0	0	0	0	0	1	1	1	0	0	8		1114.59	A0A6L2Q403	A0A6L2Q403	622	629	yes	yes	2	0.012508	4.3563	By MS/MS	1	6192400	5642700	908	1189	908
VLMHLIVH	IPPSEWTRANYQLRDVLMHLIVHSFHDKIC	ANYQLRDVLMHLIVHSFHDKICVMKSGIVL	D	V	L	V	H	S	0	0	0	0	0	0	0	0	2	1	2	0	1	0	0	0	0	0	0	2	0	0	8		960.558	A0A067RF22	A0A067RF22	59	66	yes	yes	2	0.012508	4.5947	By MS/MS	1	1184900	1184900	911	363	911
VLNRSNIE	LQDQEVTGQCLELKHVLNRSNIERILSPDR	QCLELKHVLNRSNIERILSPDRYGYSQVSL	H	V	L	I	E	R	0	1	2	0	0	0	1	0	0	1	1	0	0	0	0	1	0	0	0	1	0	0	8		943.509	A0A067RBZ0	A0A067RBZ0	2460	2467	yes	yes	2	0.010226	30.718	By MS/MS	1	0	0	912	329	912
VLRWEYRT	RVTVPGAPVGKLESAVLRWEYRTNPLNPLT	VGKLESAVLRWEYRTNPLNPLTWRFITTPR	A	V	L	R	T	N	0	2	0	0	0	0	1	0	0	0	1	0	0	0	0	0	1	1	1	1	0	0	8		1121.6	A0A067QS20	A0A067QS20	470	477	yes	yes	2	0.012508	4.3563	By MS/MS	1	3506300	2142200	916	78	916
VLSGAGGA	RFNSFLRTEQERRVVVLSGAGGASWGYFTH	EQERRVVVLSGAGGASWGYFTHCAALCVLL	V	V	L	G	A	S	2	0	0	0	0	0	0	3	0	0	1	0	0	0	0	1	0	0	0	1	0	0	8		630.334	A0A6L2Q3Q2	A0A6L2Q3Q2	253	260	yes	yes	1	0.012508	3.6118	By MS/MS	1	445240	445240	917	1187	917
VNEKNAQP				V	N	Q	P		1	0	2	0	0	1	1	0	0	0	0	1	0	0	1	0	0	0	0	1	0	0	8		898.451		REV__A0A067QEU1			yes	yes	2	0.012508	3.3922	By MS/MS	1	2108100	1781300	925	1258	925
VPLLPCRD	SLVPRLTAVVLMLLKVPLLPCRDTALRVIN	VVLMLLKVPLLPCRDTALRVINRHQKSWSM	K	V	P	R	D	T	0	1	0	1	1	0	0	0	0	0	2	0	0	0	2	0	0	0	0	1	0	0	8		911.49	A0A067R452;A0A6L2PMF0	A0A067R452	151	158	yes	no	2	0.012508	3.1912	By MS/MS	1	3385900	3385900	943	239	943
VPVFRVGL	RKAGCFEDDILSSGGVPVFRVGLDKTASWQ	DILSSGGVPVFRVGLDKTASWQSGV_____	G	V	P	G	L	D	0	1	0	0	0	0	0	1	0	0	1	0	0	1	1	0	0	0	0	3	0	0	8		885.544	A0A6L2Q6D8	A0A6L2Q6D8	382	389	yes	yes	2	0.012508	9.7496			28703000	0	950	1204	950
VPVGGMGG	NVTLGAVEEGVAGGSVPVGGMGGSDESPEL	EGVAGGSVPVGGMGGSDESPELCERSEDDA	S	V	P	G	G	S	0	0	0	0	0	0	0	4	0	0	0	0	1	0	1	0	0	0	0	2	0	0	8		672.327	A0A2J7RNH0	A0A2J7RNH0	621	628	yes	yes	1	0.012508	3.6118	By MS/MS	1	77338000	61134000	952	898	952
VQATQACQ	IFYHENDVRHALELAVQATQACQFKDWWWK	RHALELAVQATQACQFKDWWWKVQLGKCYF	A	V	Q	C	Q	F	2	0	0	0	1	3	0	0	0	0	0	0	0	0	0	0	1	0	0	1	0	0	8		847.386	A0A2J7R8L2;A0A6L2Q628;A0A2J7R8L0	A0A2J7R8L2	199	206	yes	no	2	0.012508	3.3922	By MS/MS	1	508900	508900	956	817	956
VQIISNLY	TLVVGPPGTGKTDVAVQIISNLYHNFPAQR	TGKTDVAVQIISNLYHNFPAQRTLIVTHSN	A	V	Q	L	Y	H	0	0	1	0	0	1	0	0	0	2	1	0	0	0	0	1	0	0	1	1	0	0	8		948.528	A0A2J7PR19;A0A2J7PR08;A0A6L2PJP7;A0A067R9P9	A0A2J7PR19	320	327	yes	no	2	0.012508	4.5947	By MS/MS	1	3910100	3910100	958	302	958
VQQSNANG	HTPLHHSHHRSLSETVQQSNANGGDAGRFS	HRSLSETVQQSNANGGDAGRFSAFQRLEPN	T	V	Q	N	G	G	1	0	2	0	0	2	0	1	0	0	0	0	0	0	0	1	0	0	0	1	0	0	8		816.373	A0A6L2Q2A8	A0A6L2Q2A8	436	443	yes	yes	2	0.012508	3.6118	By MS/MS	1	771750	771750	959	1174	959
VQRCPSVV	TDMSAFMEPVIKKSKVQRCPSVVDDQFFKL	PVIKKSKVQRCPSVVDDQFFKLSELECFLE	K	V	Q	V	V	D	0	1	0	0	1	1	0	0	0	0	0	0	0	0	1	1	0	0	0	3	0	0	8		886.469	A0A2J7R3P1	A0A2J7R3P1	176	183	yes	yes	2	0.012508	3.3922	By MS/MS	1	1516500	1516500	960	787	960
VQSQAPDV	IELMLWRIRMDFPLIVQSQAPDVPFM____	RMDFPLIVQSQAPDVPFM____________	I	V	Q	D	V	P	1	0	0	1	0	2	0	0	0	0	0	0	0	0	1	1	0	0	0	2	0	0	8		842.413	A0A2J7Q3L2	A0A2J7Q3L2	271	278	yes	yes	2	0.012508	3.3922	By MS/MS	1	2187700	2187700	961	630	961
VQSSQKST	YEQNARDKVLGTSGNVQSSQKSTPASRMLD	VLGTSGNVQSSQKSTPASRMLDHYVRKTDP	N	V	Q	S	T	P	0	0	0	0	0	2	0	0	0	0	0	1	0	0	0	3	1	0	0	1	0	0	8		863.435	A0A067R062	A0A067R062	49	56	yes	yes	2	0.012508	2.9045	By MS/MS	1	560340	560340	962	181	962
VRCPSCHP	LHSHDFTIAVIRGTGVRCPSCHPWVDIVAV	AVIRGTGVRCPSCHPWVDIVAVPGGSFARN	G	V	R	H	P	W	0	1	0	0	2	0	0	0	1	0	0	0	0	0	2	1	0	0	0	1	0	0	8		897.395	A0A6L2Q771	A0A6L2Q771	1838	1845	yes	yes	2	0.012508	3.6118			76994	0	966	1213	966
VREHTDTP	LQSEAAARSSPEVEPVREHTDTPVSCADTE	SSPEVEPVREHTDTPVSCADTEPEHELESD	P	V	R	T	P	V	0	1	0	1	0	0	1	0	1	0	0	0	0	0	1	0	2	0	0	1	0	0	8		953.457	A0A6L2PKS9	A0A6L2PKS9	105	112	yes	yes	2	0.012508	4.3563	By MS/MS	1	2329400	2329400	967	1045	967
VRKMSNGV	WCHLTSEQKDLLRTLVRKMSNGVK______	KDLLRTLVRKMSNGVK______________	L	V	R	G	V	K	0	1	1	0	0	0	0	1	0	0	0	1	1	0	0	1	0	0	0	2	0	0	8		889.48	A0A067R0E6	A0A067R0E6	317	324	yes	yes	2	0.012508	3.3922	By MS/MS	1	593620	593620	971	185	971
VRKPVNES	FEQYMSSDKPDRVPDVRKPVNESEELCVMF	KPDRVPDVRKPVNESEELCVMFRTKLNNHH	D	V	R	E	S	E	0	1	1	0	0	0	1	0	0	0	0	1	0	0	1	1	0	0	0	2	0	0	8		927.514	A0A2J7R3T0	A0A2J7R3T0	93	100	yes	yes	2	0.012508	3.1912	By MS/MS	1	676320	676320	972	789	972
VRRLRTAC	FKRKYKKDLTSNKRAVRRLRTACERAKRTL	LTSNKRAVRRLRTACERAKRTLSSSTQASI	A	V	R	A	C	E	1	3	0	0	1	0	0	0	0	0	1	0	0	0	0	0	1	0	0	1	0	0	8		973.56	A0A067RTT0;A0A6L2PC86;A0A2J7RKV5;A0A2J7QUE5;A0A2J7QUC8;A0A2P0XIF9;I3TBA6;A0A6L2PAV2	A0A067RTT0	260	267	yes	no	2	0.012508	4.5947	By MS/MS	1	2447300	2447300	979	469	979
VRRRTRHC	CWTDWSGCSVTCGTGVRRRTRHCLSVSNYG	SVTCGTGVRRRTRHCLSVSNYGIVGSGCEG	G	V	R	H	C	L	0	4	0	0	1	0	0	0	1	0	0	0	0	0	0	0	1	0	0	1	0	0	8		1082.6	A0A6L2Q531;A0A2J7RLU3	A0A6L2Q531	839	846	yes	no	2	0.012508	4.3563	By matching	1	12093000	6144100	980	885	980
VSDSHSSF	DGSRINAKPGKSIAQVSDSHSSFKDSGSVK	PGKSIAQVSDSHSSFKDSGSVKPSWGLFSD	Q	V	S	S	F	K	0	0	0	1	0	0	0	0	1	0	0	0	0	1	0	4	0	0	0	1	0	0	8		864.361	A0A067QRY3	A0A067QRY3	799	806	yes	yes	2	0.012508	3.3922			234900	0	989	77	989
VSGRTPTP	TENLLIRGNSMNFINVSGRTPTPAVDSLTV	NSMNFINVSGRTPTPAVDSLTVSVSTEGSD	N	V	S	T	P	A	0	1	0	0	0	0	0	1	0	0	0	0	0	0	2	1	2	0	0	1	0	0	8		813.434	A0A2J7PNR4	A0A2J7PNR4	459	466	yes	yes	2	0.012508	3.3922	By MS/MS	1	400720	400720	992	559	992
VSKQRTHR	TDHHLVGAKVSERLAVSKQRTHRVHMERFN	KVSERLAVSKQRTHRVHMERFNLKKLNEVD	A	V	S	H	R	V	0	2	0	0	0	1	0	0	1	0	0	1	0	0	0	1	1	0	0	1	0	0	8		1010.57	A0A2J7PCP4	A0A2J7PCP4	163	170	yes	yes	2	0.012508	4.5947	By MS/MS	1	590630	590630	994	501	994
VSLEPYST	THDNLQQYSHARSTSVSLEPYSTLPLVSSH	SHARSTSVSLEPYSTLPLVSSHKLGTTYDP	S	V	S	S	T	L	0	0	0	0	0	0	1	0	0	0	1	0	0	0	1	2	1	0	1	1	0	0	8		894.433	A0A067QMI5	A0A067QMI5	299	306	yes	yes	2	0.012508	3.3922	By MS/MS	1	6340800	6340800	997	44	997
VSRKKKKH	WGNMLLWEGGLIKVEVSRKKKKHCHAAPIT	GGLIKVEVSRKKKKHCHAAPITQFEFENGD	E	V	S	K	H	C	0	1	0	0	0	0	0	0	1	0	0	4	0	0	0	1	0	0	0	1	0	0	8		1009.65	A0A2J7R8P6;A0A2J7R8N4	A0A2J7R8P6	297	304	yes	no	2	0.012508	4.5947	By MS/MS	1	4654600	4654600	1000	819	1000
VSTGNSKN	FNLDANGIVNVTAKDVSTGNSKNITIRNDK	VNVTAKDVSTGNSKNITIRNDKGRLSKEDI	D	V	S	K	N	I	0	0	2	0	0	0	0	1	0	0	0	1	0	0	0	2	1	0	0	1	0	0	8		805.393	A0A2P0XIF6	A0A2P0XIF6	494	501	yes	yes	2	0.012508	3.3922	By MS/MS	1	573980	573980	1007	931	1007
VTITILTH	ACGGDGWHVQDMAVNVTITILTHLKPYTQY	VQDMAVNVTITILTHLKPYTQYAFYVKTYT	N	V	T	T	H	L	0	0	0	0	0	0	0	0	1	2	1	0	0	0	0	0	3	0	0	1	0	0	8		896.533	A0A2J7R3R8;A0A2J7R3R6	A0A2J7R3R8	443	450	yes	no	2	0.012508	3.3922			8028300	0	1014	788	1014
VTSEAAHL	QEQQKKSALQSEVGLVTSEAAHLRARETQL	LQSEVGLVTSEAAHLRARETQLTREVTQLR	L	V	T	H	L	R	2	0	0	0	0	0	1	0	1	0	1	0	0	0	0	1	1	0	0	1	0	0	8		826.418	A0A067RLR3	A0A067RLR3	758	765	yes	yes	2	0.012508	2.9045	By MS/MS	1	2844700	2844700	1026	431	1026
VTSVFLEE	SASEFSSEIIARSKDVTSVFLEEERRYLTD	IIARSKDVTSVFLEEERRYLTDAPLLFIKD	D	V	T	E	E	E	0	0	0	0	0	0	2	0	0	0	1	0	0	1	0	1	1	0	0	2	0	0	8		922.465	A0A6L2Q756	A0A6L2Q756	201	208	yes	yes	2	0.012508	3.3922	By MS/MS	1	384670	384670	1030	1212	1030
VTVVDHHT	VEINLAVLHSFQSRNVTVVDHHTASESFMK	HSFQSRNVTVVDHHTASESFMKHYENELRL	N	V	T	H	T	A	0	0	0	1	0	0	0	0	2	0	0	0	0	0	0	0	2	0	0	3	0	0	8		906.456	A0A2J7R7T5	A0A2J7R7T5	354	361	yes	yes	2	0.012508	3.3922	By MS/MS	1	446340	446340	1036	814	1036
VVESNEFR	KDSLRMLTLYPDLISVVESNEFRLSMENWI	LYPDLISVVESNEFRLSMENWINCDLGYDN	S	V	V	F	R	L	0	1	1	0	0	0	2	0	0	0	0	0	0	1	0	1	0	0	0	2	0	0	8		978.477	A0A067RK78	A0A067RK78	133	140	yes	yes	2	0.012508	4.5947	By MS/MS	1	2537300	2537300	1040	417	1040
VVTETTIT	IAQKLGYISVVETLKVVTETTITTTTTTTI	SVVETLKVVTETTITTTTTTTIEEKYRVVA	K	V	V	I	T	T	0	0	0	0	0	0	1	0	0	1	0	0	0	0	0	0	4	0	0	2	0	0	8		862.465	A0A6L2QBV2;A0A2J7RN77;A0A2J7RN64;A0A2J7RN84;A0A2J7RN71;A0A2J7RN73;A0A2J7RN65;A0A2J7RN70;A0A2J7RN79;A0A2J7RN83;A0A2J7RN72;A0A067QZ77	A0A6L2QBV2	925	932	yes	no	2	0.012508	3.3922			29577000	0	1059	167	1059
VVVKAIEA	LTPLLQQGLTDPEEFVVVKAIEAMTSLASS	LTDPEEFVVVKAIEAMTSLASSGLLQKSSL	F	V	V	E	A	M	2	0	0	0	0	0	1	0	0	1	0	1	0	0	0	0	0	0	0	3	0	0	8		827.512	A0A6L2PQC7	A0A6L2PQC7	630	637	yes	yes	2	0.012508	3.6118	By MS/MS	1	128590	128590	1066	1079	1066
VWHYKRCG	RQGFSYQEHCKSHDVVWHYKRCGSGYNSTP	HCKSHDVVWHYKRCGSGYNSTPCQSLSSND	V	V	W	C	G	S	0	1	0	0	1	0	0	1	1	0	0	1	0	0	0	0	0	1	1	1	0	0	8		1047.51	A0A2J7RD58	A0A2J7RD58	30	37	yes	yes	2	0.012508	4.3563	By MS/MS	1	3672400	3672400	1069	835	1069
VYGYDIRN	NADEQAPKSCEELIAVYGYDIRNEEGPPRA	SCEELIAVYGYDIRNEEGPPRARRRRRYGR	A	V	Y	R	N	E	0	1	1	1	0	0	0	1	0	1	0	0	0	0	0	0	0	0	2	1	0	0	8		998.482	A0A6L2Q112	A0A6L2Q112	190	197	yes	yes	2	0.012508	4.5947	By MS/MS	1	379790	379790	1071	1168	1071
VYRYKNTL	EAFEEGSESDDSSQVVYRYKNTLMEDTQIE	SDDSSQVVYRYKNTLMEDTQIEQASFPLSD	V	V	Y	T	L	M	0	1	1	0	0	0	0	0	0	0	1	1	0	0	0	0	1	0	2	1	0	0	8		1055.58	A0A2J7PEE1	A0A2J7PEE1	443	450	yes	yes	2	0.012508	2.5191	By MS/MS	1	328060	328060	1074	511	1074
WARHLHHF	HPKFLDKIKDPDLQEWARHLHHFWKKLGRK	KDPDLQEWARHLHHFWKKLGRKMKDEVRDN	E	W	A	H	F	W	1	1	0	0	0	0	0	0	3	0	1	0	0	1	0	0	0	1	0	0	0	0	8		1102.56	A0A067QSZ4	A0A067QSZ4	123	130	yes	yes	2	0.012508	4.5947	By MS/MS	1	3147000	3147000	1078	89	1078
WCFVRTTC	MVQQEGYQKNLLEEEWCFVRTTCPKIPGGK	KNLLEEEWCFVRTTCPKIPGGKGMASSTFC	E	W	C	T	C	P	0	1	0	0	2	0	0	0	0	0	0	0	0	1	0	0	2	1	0	1	0	0	8		1014.44	A0A067QLY2;A0A6L2QB11	A0A067QLY2	500	507	yes	no	2	0.012508	4.5947	By MS/MS	1	2342400	2342400	1080	43	1080
WEDEFQKY	TWKLFGEKVPFTKLEWEDEFQKYQQYPEFR	VPFTKLEWEDEFQKYQQYPEFRIKNKNITL	E	W	E	K	Y	Q	0	0	0	1	0	1	2	0	0	0	0	1	0	1	0	0	0	1	1	0	0	0	8		1143.49	A0A2J7QSK3	A0A2J7QSK3	127	134	yes	yes	2	0.012508	4.137	By MS/MS	1	1920900	1920900	1084	743	1084
WFEDGIDH	IKQVATFPDIVFPILWFEDGIDHLPEEVTD	DIVFPILWFEDGIDHLPEEVTDLLSLATNA	L	W	F	D	H	L	0	0	0	2	0	0	1	1	1	1	0	0	0	1	0	0	0	1	0	0	0	0	8		1017.42	A0A6L2PND9	A0A6L2PND9	327	334	yes	yes	2	0.012508	4.3563			429650	0	1087	1068	1087
WFESYFGR	ALTLGQQHKLVSISVWFESYFGRRATANLC	KLVSISVWFESYFGRRATANLCVTKAMKED	V	W	F	G	R	R	0	1	0	0	0	0	1	1	0	0	0	0	0	2	0	1	0	1	1	0	0	0	8		1090.49	A0A2J7R8D7	A0A2J7R8D7	152	159	yes	yes	2	0.012508	4.3563	By MS/MS	1	361910	361910	1088	815	1088
WFFSYLGA	KRYHSVCIMGFNSPEWFFSYLGAIYAGGLA	MGFNSPEWFFSYLGAIYAGGLAAGIYTTNS	E	W	F	G	A	I	1	0	0	0	0	0	0	1	0	0	1	0	0	2	0	1	0	1	1	0	0	0	8		989.465	A0A6L2PRN5;A0A2J7Q6C4;A0A2J7PZA5	A0A6L2PRN5	102	109	yes	no	2	0.012508	4.5947	By MS/MS	1	1710800	1710800	1089	604	1089
WGHPTLYA	LMGFDLNRTWHQISRWGHPTLYAVQAMVVG	TWHQISRWGHPTLYAVQAMVVGLDQSKEME	R	W	G	Y	A	V	1	0	0	0	0	0	0	1	1	0	1	0	0	0	1	0	1	1	1	0	0	0	8		943.455	A0A067RDH5	A0A067RDH5	288	295	yes	yes	2	0.012508	4.5947	By MS/MS	1	1123300	1123300	1095	344	1095
WHMTTRTP	VRCIAAPRQQVVLCQWHMTTRTPCTGTVTN	QQVVLCQWHMTTRTPCTGTVTNFCNESKLH	Q	W	H	T	P	C	0	1	0	0	0	0	0	0	1	0	0	0	1	0	1	0	3	1	0	0	0	0	8		1028.49	A0A6L2PKR2	A0A6L2PKR2	40	47	yes	yes	2	0.012508	4.3563	By MS/MS	1	2331000	2331000	1102	1044	1102
WIYKSYRE	LATASVSLLAVAAIFWIYKSYREPRSVAEC	LAVAAIFWIYKSYREPRSVAECFLEVSAVV	F	W	I	R	E	P	0	1	0	0	0	0	1	0	0	1	0	1	0	0	0	1	0	1	2	0	0	0	8		1143.57	A0A067RAR5	A0A067RAR5	366	373	yes	yes	2	0.012508	4.137	By MS/MS	1	3274400	3274400	1108	309	1108
WKDIKMFH	SCKHSDELLTQESPFWKDIKMFHSAKG___	LTQESPFWKDIKMFHSAKG___________	F	W	K	F	H	S	0	0	0	1	0	0	0	0	1	1	0	2	1	1	0	0	0	1	0	0	0	0	8		1103.56	A0A6L2PRZ9	A0A6L2PRZ9	1966	1973	yes	yes	3	0.012508	3.7464	By MS/MS	1	653080	653080	1109	1094	1109
WKKAMAAG	GSSLSDKMNAVLEPGWKKAMAAGKDPTDCK	NAVLEPGWKKAMAAGKDPTDCKVFTEHDIE	G	W	K	A	G	K	3	0	0	0	0	0	0	1	0	0	0	2	1	0	0	0	0	1	0	0	0	0	8		861.453	A0A067R6S0	A0A067R6S0	466	473	yes	yes	2	0.012508	3.6118	By MS/MS	1	426040	426040	1110	270	1110
WKKNMMFK	LELLMCGIQNIDVNDWKKNMMFKGTYDPYH	QNIDVNDWKKNMMFKGTYDPYHITVQWFWA	D	W	K	F	K	G	0	0	1	0	0	0	0	0	0	0	0	3	2	1	0	0	0	1	0	0	0	0	8		1111.57	A0A2J7RCM1	A0A2J7RCM1	439	446	yes	yes	2	0.012508	4.5947	By MS/MS	1	4204000	4204000	1111	832	1111
WMFQRFTV	FNNIFNEVNAISHEVWMFQRFTVVMEYEEK	NAISHEVWMFQRFTVVMEYEEKPVLPPPLI	V	W	M	T	V	V	0	1	0	0	0	1	0	0	0	0	0	0	1	2	0	0	1	1	0	1	0	0	8		1113.54	A0A2J7QQ85;A0A6L2PZH8;A0A067R873	A0A2J7QQ85	400	407	yes	no	2	0.012508	4.137	By MS/MS	1	1119400	1027800	1118	290	1118
WMIFFSVP	CSYNLAYFYFFQVYLWMIFFSVPLSFIWFI	YFFQVYLWMIFFSVPLSFIWFISCLAETNR	L	W	M	V	P	L	0	0	0	0	0	0	0	0	0	1	0	0	1	2	1	1	0	1	0	1	0	0	8		1025.5	A0A1S5VMW3	A0A1S5VMW3	170	177	yes	yes	2	0.012508	4.3563	By MS/MS	1	585110	585110	1119	482	1119
WQCGVCQA	LACVEPPMDGVPEEDWQCGVCQAHKVSGVV	DGVPEEDWQCGVCQAHKVSGVVDCIPDAEK	D	W	Q	Q	A	H	1	0	0	0	2	2	0	1	0	0	0	0	0	0	0	0	0	1	0	1	0	0	8		893.352	A0A2J7RD23;A0A2J7RD25;A0A2J7RD22;A0A2J7RD19;A0A2J7RD28;A0A2J7RD26;A0A2J7RD20;A0A2J7RD13;A0A2J7RD21	A0A2J7RD23	383	390	yes	no	2	0.012508	3.3922	By MS/MS	1	1369700	1369700	1127	834	1127
WRTEETQM	QGNEEDYQSQSPEAKWRTEETQMKAETMHS	SQSPEAKWRTEETQMKAETMHSITKFASER	K	W	R	Q	M	K	0	1	0	0	0	1	2	0	0	0	0	0	1	0	0	0	2	1	0	0	0	0	8		1079.47	A0A2J7QCX9	A0A2J7QCX9	178	185	yes	yes	2	0.012508	4.3563	By MS/MS	1	972710	972710	1137	666	1137
WRVYYKMM	AGAIFLDSGMSLDAVWRVYYKMMKTEIEQF	GMSLDAVWRVYYKMMKTEIEQFSTNVPKSP	V	W	R	M	M	K	0	1	0	0	0	0	0	0	0	0	0	1	2	0	0	0	0	1	2	1	0	0	8		1175.56	A0A6L2QAH5	A0A6L2QAH5	1970	1977	yes	yes	2	0.012508	4.3563	By MS/MS	1	848120	848120	1138	1236	1138
WTPAHTAP	GESTIQSASSAIVSSWTPAHTAPSAIWQAT	SSAIVSSWTPAHTAPSAIWQATTEPGFVTR	S	W	T	A	P	S	2	0	0	0	0	0	0	0	1	0	0	0	0	0	2	0	2	1	0	0	0	0	8		879.424	A0A2J7PEH3	A0A2J7PEH3	234	241	yes	yes	2	0.012508	3.6118			175480	0	1144	512	1144
WTPLHCAA	LLEKGAVVDIKSSAGWTPLHCAAHGGRLAT	DIKSSAGWTPLHCAAHGGRLATLKLLLHSG	G	W	T	A	A	H	2	0	0	0	1	0	0	0	1	0	1	0	0	0	1	0	1	1	0	0	0	0	8		897.417	A0A2J7RQU6;A0A2J7QX85;A0A5J6D2C6;A0A6L2PUH7	A0A2J7RQU6	595	602	yes	no	2	0.012508	2.3696	By MS/MS	1	956430	956430	1145	765	1145
WVVGFRAD	IISHSRFVYVAAAMAWVVGFRADDRFYIAL	YVAAAMAWVVGFRADDRFYIALPLYHTAGG	A	W	V	A	D	D	1	1	0	1	0	0	0	1	0	0	0	0	0	1	0	0	0	1	0	2	0	0	8		948.482	A0A6L2PK31	A0A6L2PK31	210	217	yes	yes	2	0.012508	4.5947	By MS/MS	1	418430	418430	1148	1037	1148
WWHIWSSV	AVGIFCKLVQPELRPWWHIWSSVQPAWSRI	VQPELRPWWHIWSSVQPAWSRIVELCRNYV	P	W	W	S	V	Q	0	0	0	0	0	0	0	0	1	1	0	0	0	0	0	2	0	3	0	1	0	0	8		1099.52	A0A6L2PQX8	A0A6L2PQX8	251	258	yes	yes	2	0.012508	4.3563			686700	0	1151	1086	1151
YAVKVLSK	FGKVLLARHKVERRHYAVKVLSKRLVVKRN	HKVERRHYAVKVLSKRLVVKRNEAKHIMSE	H	Y	A	S	K	R	1	0	0	0	0	0	0	0	0	0	1	2	0	0	0	1	0	0	1	2	0	0	8		906.554	A0A2J7Q664;A0A2J7Q657;A0A067RTU5;A0A2J7Q661;A0A6L2PSZ5	A0A2J7Q664	178	185	yes	no	2	0.012508	3.6118	By MS/MS	1	369050	369050	1153	470	1153
YDPHKHKY	DEFVIGGHFMINSCFYDPHKHKYYHQHYGP	FMINSCFYDPHKHKYYHQHYGPSTYNHKLQ	F	Y	D	K	Y	Y	0	0	0	1	0	0	0	0	2	0	0	2	0	0	1	0	0	0	2	0	0	0	8		1086.52	A0A067RN83	A0A067RN83	234	241	yes	yes	2	0.012508	4.3563	By MS/MS	1	427970	427970	1155	441	1155
YDRNKKAC	DQGMRTDYLCPLGTIYDRNKKACAQEGGLC	LCPLGTIYDRNKKACAQEGGLCYEPLCTGR	I	Y	D	A	C	A	1	1	1	1	1	0	0	0	0	0	0	2	0	0	0	0	0	0	1	0	0	0	8		996.481	A0A2J7QBQ3;A0A2J7QBQ6	A0A2J7QBQ3	50	57	yes	no	2	0.012508	4.3563	By MS/MS	1	884030	624020	1156	663	1156
YDVRRRFT	EVDKFRSCDTKGKIGYDVRRRFTVNGSSAI	DTKGKIGYDVRRRFTVNGSSAIATNDVNFY	G	Y	D	F	T	V	0	3	0	1	0	0	0	0	0	0	0	0	0	1	0	0	1	0	1	1	0	0	8		1111.59	A0A067R431	A0A067R431	317	324	yes	yes	2	0.012508	4.5947	By MS/MS	1	3663200	3663200	1158	236	1158
YFGHVHKV	HMFDKLLLLCNGQTAYFGHVHKVVDFFSNI	LCNGQTAYFGHVHKVVDFFSNIGLSVMPQY	A	Y	F	K	V	V	0	0	0	0	0	0	0	1	2	0	0	1	0	1	0	0	0	0	1	2	0	0	8		985.513	A0A2J7PVQ8;A0A6L2Q015	A0A2J7PVQ8	110	117	yes	no	2	0.012508	4.5947	By MS/MS	1	2298000	2298000	1162	592	1162
YGHQNVVV	VVSLSVFIALCVGPRYGHQNVVVYITLCSA	ALCVGPRYGHQNVVVYITLCSAVGSLTVMA	R	Y	G	V	V	Y	0	0	1	0	0	1	0	1	1	0	0	0	0	0	0	0	0	0	1	3	0	0	8		914.461	A0A2J7PBX3;A0A2J7PBX6	A0A2J7PBX3	188	195	yes	no	2	0.012508	3.6118	By MS/MS	1	1279000	1279000	1174	496	1174
YGVYLKKS	HILRKLSSHPNLPDLYGVYLKKSSSPSQHH	HPNLPDLYGVYLKKSSSPSQHHKLWFVMEL	L	Y	G	K	S	S	0	0	0	0	0	0	0	1	0	0	1	2	0	0	0	1	0	0	2	1	0	0	8		956.533	A0A6L2PAX8	A0A6L2PAX8	67	74	yes	yes	2	0.012508	4.5947	By MS/MS	1	1905500	1751500	1179	968	1179
YHAAFPFY	GYPSAVHGYPNVAAGYHAAFPFYR______	YPNVAAGYHAAFPFYR______________	G	Y	H	F	Y	R	2	0	0	0	0	0	0	0	1	0	0	0	0	2	1	0	0	0	2	0	0	0	8		1014.46	A0A2J7RHF6	A0A2J7RHF6	57	64	yes	yes	2	0.012508	4.5947	By MS/MS	1	800720	800720	1181	862	1181
YIFLEFLL	HIVRFYGHRHEGNLEYIFLEFLLGGELFDR	RHEGNLEYIFLEFLLGGELFDRIEPDHGMA	E	Y	I	L	L	G	0	0	0	0	0	0	1	0	0	1	3	0	0	2	0	0	0	0	1	0	0	0	8		1056.59	A0A2J7QEP4	A0A2J7QEP4	79	86	yes	yes	2	0.012508	4.5947	By MS/MS	1	2145100	2145100	1184	679	1184
YIGLRRRV	ILTLFGLMVMFRFLCYIGLRRRVAT_____	VMFRFLCYIGLRRRVAT_____________	C	Y	I	R	V	A	0	3	0	0	0	0	0	1	0	1	1	0	0	0	0	0	0	0	1	1	0	0	8		1031.64	A0A6L2PDP0	A0A6L2PDP0	515	522	yes	yes	2	0.012508	4.3563	By MS/MS	1	10295000	9699100	1185	991	1185
YKIRKRKA	NEEVLIRVSEQRNILYKIRKRKANWIGHVL	SEQRNILYKIRKRKANWIGHVLCRNCLLKE	L	Y	K	K	A	N	1	2	0	0	0	0	0	0	0	1	0	3	0	0	0	0	0	0	1	0	0	0	8		1061.68	A0A2J7R4G7	A0A2J7R4G7	270	277	yes	yes	6	0.012508	3.5715	By MS/MS	1	550460	363720	1188	796	1188
YKNYKMLS	DAEFGKGHCSETCTTYKNYKMLSATKCFEV	CSETCTTYKNYKMLSATKCFEVDCVEVWAV	T	Y	K	L	S	A	0	0	1	0	0	0	0	0	0	0	1	2	1	0	0	1	0	0	2	0	0	0	8		1045.53	A0A6L2PT24	A0A6L2PT24	324	331	yes	yes	2	0.012508	4.137	By MS/MS	1	247770	247770	1190	1104	1190
YLFYMTEK	EDSFGHKPGDIEKSFYLFYMTEKLLKKWKT	GDIEKSFYLFYMTEKLLKKWKTFQSSNRSV	F	Y	L	E	K	L	0	0	0	0	0	0	1	0	0	0	1	1	1	1	0	0	1	0	2	0	0	0	8		1093.52	A0A2J7QW58	A0A2J7QW58	393	400	yes	yes	2	0.012508	4.5947	By MS/MS	1	834840	834840	1192	759	1192
YLQGSNGP	SDNQNHVPSSPVNSNYLQGSNGPRPMAIFE	SSPVNSNYLQGSNGPRPMAIFELLDYIVNE	N	Y	L	G	P	R	0	0	1	0	0	1	0	2	0	0	1	0	0	0	1	1	0	0	1	0	0	0	8		834.387	A0A2J7RSM9;A0A2J7RSM5;A0A067R7Y6	A0A2J7RSM9	154	161	yes	no	1	0.012508	9.7496	By MS/MS	1	17900000	8232700	1197	287	1197
YMKKAIKH	EPIRSHHDIHKDNAKYMKKAIKHYDALAIR	IHKDNAKYMKKAIKHYDALAIRAAVNGHAI	K	Y	M	K	H	Y	1	0	0	0	0	0	0	0	1	1	0	3	1	0	0	0	0	0	1	0	0	0	8		1017.58	A0A2J7RPU3;A0A067QVV7;A0A2J7RPV0;A0A6L2Q6Z1	A0A2J7RPU3	325	332	yes	no	2	0.012508	4.5947	By MS/MS	1	1636800	1636800	1200	123	1200
YMLPHLVG	QSFDQACELCYVAKKYMLPHLVGECTNYLW	LCYVAKKYMLPHLVGECTNYLWQDLFPKNA	K	Y	M	V	G	E	0	0	0	0	0	0	0	1	1	0	2	0	1	0	1	0	0	0	1	1	0	0	8		928.484	A0A2J7PRI5;A0A6L2Q435;A0A067RJI2	A0A2J7PRI5	61	68	yes	no	2	0.012508	3.6118	By MS/MS	1	930270	930270	1201	411	1201
YMMNLREK				Y	M	E	K		0	1	1	0	0	0	1	0	0	0	1	1	2	0	0	0	0	0	1	0	0	0	8		1083.52		REV__A0A067QGT8			yes	yes	2	0.012508	4.5947	By MS/MS	1	487490	487490	1204	1266	1204
YNAVTVHN	QLKGHRSVGGIRASLYNAVTVHNVETLAAY	GGIRASLYNAVTVHNVETLAAYMKDFYQTH	L	Y	N	H	N	V	1	0	2	0	0	0	0	0	1	0	0	0	0	0	0	0	1	0	1	2	0	0	8		916.44	A0A6L2PUE5	A0A6L2PUE5	348	355	yes	yes	2	0.012508	3.3922	By MS/MS	1	345170	345170	1206	1116	1206
YNNYWYNS	IINEHGFSRKLESKKYNNYWYNSKINKTLM	RKLESKKYNNYWYNSKINKTLMSAEDENNF	K	Y	N	N	S	K	0	0	3	0	0	0	0	0	0	0	0	0	0	0	0	1	0	1	3	0	0	0	8		1122.44	A0A2J7RQL8	A0A2J7RQL8	474	481	yes	yes	2	0.012508	4.3563	By MS/MS	1	587450	587450	1207	909	1207
YPSCDNHC	TNSALANNKQSNTKQYPSCDNHCSATDESN	KQSNTKQYPSCDNHCSATDESNLIQGPADD	Q	Y	P	H	C	S	0	0	1	1	2	0	0	0	1	0	0	0	0	0	1	1	0	0	1	0	0	0	8		937.306	A0A2J7QVF0	A0A2J7QVF0	384	391	yes	yes	2	0.012508	4.137	By MS/MS	1	271190	271190	1213	755	1213
YPYRGPYQ	DAERIPNLNQLQHINYPYRGPYQQPFNVAG	NQLQHINYPYRGPYQQPFNVAGKISYSPTR	N	Y	P	Y	Q	Q	0	1	0	0	0	1	0	1	0	0	0	0	0	0	2	0	0	0	3	0	0	0	8		1042.49	A0A2J7Q4C9	A0A2J7Q4C9	265	272	yes	yes	2	0.012508	4.3563	By MS/MS	1	2672600	2672600	1215	635	1215
YQMYQELQ	EIIMDVTNRALTFWHYQMYQELQYQKALNK	RALTFWHYQMYQELQYQKALNKRSCDNLTQ	H	Y	Q	L	Q	Y	0	0	0	0	0	3	1	0	0	0	1	0	1	0	0	0	0	0	2	0	0	0	8		1101.48	A0A2J7QK99	A0A2J7QK99	98	105	yes	yes	2	0.012508	4.3563	By MS/MS	1	538430	538430	1222	708	1222
YRCEHPLL	DKNNDILHRDLSLAMYRCEHPLLKTLFPEG	RDLSLAMYRCEHPLLKTLFPEGEWHTLRNI	M	Y	R	L	L	K	0	1	0	0	1	0	1	0	1	0	2	0	0	0	1	0	0	0	1	0	0	0	8		1029.51	A0A2J7RRV3;A0A6L2PSP9	A0A2J7RRV3	640	647	yes	no	2	0.012508	4.5947	By MS/MS	1	539520	539520	1223	918	1223
YRGGDGVV	LRHFSLRPNSGGSGRYRGGDGVVRELLFRR	NSGGSGRYRGGDGVVRELLFRRHIMLSVLT	R	Y	R	V	V	R	0	1	0	1	0	0	0	3	0	0	0	0	0	0	0	0	0	0	1	2	0	0	8		821.403	A0A2J7QAV6;A0A2J7QAT5;A0A2J7QAU6	A0A2J7QAV6	133	140	yes	no	2	0.012508	3.6118	By MS/MS	1	18128000	18128000	1226	656	1226
YRNPYCAQ	KCLAYTDVYCNKKFFYRNPYCAQCNRVNLS	YCNKKFFYRNPYCAQCNRVNLSENFSCDVT	F	Y	R	A	Q	C	1	1	1	0	1	1	0	0	0	0	0	0	0	0	1	0	0	0	2	0	0	0	8		1013.44	A0A2J7QBE5	A0A2J7QBE5	210	217	yes	yes	2	0.012508	4.3563	By MS/MS	1	1539500	1539500	1229	661	1229
YRSADCHV	CNFYYIWNTVAACPPYRSADCHVTHNGQYY	TVAACPPYRSADCHVTHNGQYYDLSQLSDS	P	Y	R	H	V	T	1	1	0	1	1	0	0	0	1	0	0	0	0	0	0	1	0	0	1	1	0	0	8		949.408	A0A2J7QHM2;A0A2J7QHN2	A0A2J7QHM2	577	584	yes	no	2	0.012508	4.3563	By MS/MS	1	559230	559230	1231	694	1231
YSAADSAR	EHNSVSHASDMQQHLYSAADSARRRRRRRR	SDMQQHLYSAADSARRRRRRRRSLDGERQI	L	Y	S	A	R	R	3	1	0	1	0	0	0	0	0	0	0	0	0	0	0	2	0	0	1	0	0	0	8		839.377	A0A2J7R2F7;A0A2J7R2G9;A0A2J7R2H8;A0A2J7R2F1	A0A2J7R2F7	471	478	yes	no	2	0.012508	3.3922	By MS/MS	1	1021200	1021200	1233	781	1233
YTGSAAVG	PETTALLKERFDYIFYTGSAAVGKIVRAAA	ERFDYIFYTGSAAVGKIVRAAANEHLTPVT	F	Y	T	V	G	K	2	0	0	0	0	0	0	2	0	0	0	0	0	0	0	1	1	0	1	1	0	0	8		724.339	A0A2J7RN00;A0A2J7RMZ8	A0A2J7RN00	35	42	yes	no	1	0.012508	9.2405	By MS/MS	1	75510000	12859000	1244	895	1244
YTRRTRII	DEETSADMTSWCRVKYTRRTRIIRIATKPS	TSWCRVKYTRRTRIIRIATKPSELTEFAPK	K	Y	T	I	I	R	0	3	0	0	0	0	0	0	0	2	0	0	0	0	0	0	2	0	1	0	0	0	8		1077.64	A0A067RE47	A0A067RE47	415	422	yes	yes	3	0.012508	3.7464	By MS/MS	1	172810	172810	1247	349	1247
YVPAKKCY	EEPDVLEDEEPSNIEYVPAKKCYYK_____	EEPSNIEYVPAKKCYYK_____________	E	Y	V	C	Y	Y	1	0	0	0	1	0	0	0	0	0	0	2	0	0	1	0	0	0	2	1	0	0	8		970.495	A0A067QXY5	A0A067QXY5	215	222	yes	yes	2	0.012508	4.3563	By MS/MS	1	881510	881510	1259	149	1259
YVSSTIMK	QQTLPKPLVTESVEKYVSSTIMKSSAQETD	VTESVEKYVSSTIMKSSAQETDVRRAASPR	K	Y	V	M	K	S	0	0	0	0	0	0	0	0	0	1	0	1	1	0	0	2	1	0	1	1	0	0	8		927.474	A0A6L2PVD1	A0A6L2PVD1	3406	3413	yes	yes	2	0.012508	3.6118	By MS/MS	1	1038200	1038200	1260	1123	1260
YVYNSGHG	NEFDRDFCPVLAQVVYVYNSGHGDRLSQIR	PVLAQVVYVYNSGHGDRLSQIRTQVEDVKQ	V	Y	V	H	G	D	0	0	1	0	0	0	0	2	1	0	0	0	0	0	0	1	0	0	2	1	0	0	8		895.382	A0A6L2PF22	A0A6L2PF22	124	131	yes	yes	2	0.012508	3.6118	By MS/MS	1	4463300	4463300	1264	999	1264
YYQTPRPL	______________________________	KPTRTGNYYQTPRPLPWRPTVGYENVEVVP	N	Y	Y	P	L	P	0	1	0	0	0	1	0	0	0	0	1	0	0	0	2	0	1	0	2	0	0	0	8		1036.53	A0A2J7RA16	A0A2J7RA16	13	20	yes	yes	2	0.012508	3.3922	By MS/MS	1	356030	356030	1275	822	1275
[truncated: 5 more columns]
